# Supplementary material for: Neural and computational underpinnings of biased confidence in human reinforcement learning
Source: Nat Commun. 2023 Oct 28;14:6896. doi: 10.1038/s41467-023-42589-5 (PMC10613217; doi:10.1038/s41467-023-42589-5)
Supplement: Supplementary file 4 — Source Data [file 41467_2023_42589_MOESM4_ESM.xlsx]

## Sheet: Figure2
SubID	Session	Trial	Condition	Correct	RT(ms)	Confidence						Gender
402	1	1	2	0	836	0.5					402	0
402	1	2	1	1	706	0.5		Legend			403	0
402	1	3	1	1	1049	0.55					404	1
402	1	4	4	1	1413	0.5		Condition:		Correct	405	0
402	1	5	3	1	1027	0.5		1 = Gain Partial		0 = Incorrect	406	0
402	1	6	2	1	547	0.55		2 = Gain Complete		1 = correct	407	1
402	1	7	3	0	893	0.5		3 = Loss Partial			408	0
402	1	8	4	0	471	0.55		4 = Loss Complete			409	0
402	1	9	3	1	834	0.55					410	0
402	1	10	2	1	729	0.6					411	0
402	1	11	3	1	1249	0.55					412	0
402	1	12	1	1	580	0.65					413	0
402	1	13	4	1	573	0.55					414	1
402	1	14	4	1	1143	0.55					415	0
402	1	15	2	1	852	0.6					416	0
402	1	16	1	1	870	0.7					417	0
402	1	17	1	1	535	0.7					418	1
402	1	18	1	1	700	0.85					419	1
402	1	19	2	1	1258	0.75					420	0
402	1	20	3	0	801	0.55					421	0
402	1	21	3	1	820	0.55					422	1
402	1	22	4	1	1076	0.55					423	0
402	1	23	2	1	1602	0.8					424	0
402	1	24	4	1	914	0.6					425	1
402	1	25	3	0	840	0.55					426	1
402	1	26	2	1	563	0.9					427	1
402	1	27	1	1	607	1					428	1
402	1	28	4	1	1528	0.6					429	0
402	1	29	3	1	1445	0.55					430	0
402	1	30	2	1	1320	0.75					431	0
402	1	31	4	1	956	0.55					432	0
402	1	32	1	1	606	1					433	1
402	1	33	1	1	1275	1					434	1
402	1	34	4	1	895	0.6					435	1
402	1	35	1	1	530	1					436	0
402	1	36	1	1	539	1					437	0
402	1	37	3	1	518	0.55					438	1
402	1	38	2	1	536	1					439	1
402	1	39	2	1	621	1					440	1
402	1	40	2	1	1071	1					441	1
402	1	41	4	1	1028	0.6
402	1	42	3	1	564	0.7
402	1	43	4	1	544	0.55
402	1	44	3	1	1537	0.5
402	1	45	1	1	866	1
402	1	46	4	1	548	0.55
402	1	47	2	1	686	1
402	1	48	3	1	1194	0.5
402	1	49	1	1	720	1
402	1	50	4	1	553	0.55
402	1	51	3	1	676	0.5
402	1	52	4	1	1136	0.6
402	1	53	1	1	1654	1
402	1	54	4	1	893	0.5
402	1	55	3	1	1282	0.5
402	1	56	3	1	875	0.5
402	1	57	1	1	1174	1
402	1	58	2	1	574	1
402	1	59	4	1	682	0.55
402	1	60	2	1	833	1
402	1	61	2	1	573	1
402	1	62	3	1	910	0.55
402	1	63	2	1	611	1
402	1	64	1	1	759	1
402	1	65	2	1	464	1
402	1	66	4	1	915	0.6
402	1	67	1	1	919	1
402	1	68	1	1	614	1
402	1	69	1	1	779	1
402	1	70	4	1	700	0.6
402	1	71	4	1	811	0.6
402	1	72	2	1	911	1
402	1	73	3	1	404	0.6
402	1	74	2	1	1136	1
402	1	75	1	1	463	1
402	1	76	2	1	645	1
402	1	77	3	1	1021	0.6
402	1	78	3	1	1688	0.65
402	1	79	3	1	1492	0.65
402	1	80	4	1	694	0.55
402	2	1	2	1	494	0.5
402	2	2	3	0	573	0.5
402	2	3	2	1	472	0.55
402	2	4	4	1	426	0.5
402	2	5	3	1	368	0.55
402	2	6	4	1	1195	0.5
402	2	7	1	1	595	0.5
402	2	8	2	1	508	0.8
402	2	9	3	1	1072	0.55
402	2	10	1	0	473	0.55
402	2	11	4	1	767	0.55
402	2	12	1	0	491	0.55
402	2	13	1	0	785	0.65
402	2	14	2	1	613	0.7
402	2	15	3	1	552	0.6
402	2	16	4	1	537	0.55
402	2	17	3	1	1030	0.55
402	2	18	3	1	508	0.6
402	2	19	4	1	1102	0.6
402	2	20	1	0	651	0.6
402	2	21	1	1	627	0.5
402	2	22	2	1	559	0.85
402	2	23	3	1	457	0.6
402	2	24	1	1	437	0.55
402	2	25	3	0	1135	0.5
402	2	26	2	1	1069	0.95
402	2	27	4	1	397	0.75
402	2	28	2	1	582	1
402	2	29	1	1	567	0.6
402	2	30	4	1	505	0.9
402	2	31	2	1	946	1
402	2	32	4	1	618	1
402	2	33	1	1	502	0.8
402	2	34	3	1	448	0.55
402	2	35	1	1	784	0.65
402	2	36	4	1	452	0.95
402	2	37	3	1	1129	0.6
402	2	38	2	1	642	1
402	2	39	2	1	453	1
402	2	40	2	1	1141	1
402	2	41	1	1	485	0.7
402	2	42	3	1	521	0.65
402	2	43	4	1	594	0.9
402	2	44	4	1	1265	0.85
402	2	45	1	1	704	0.85
402	2	46	3	1	434	0.7
402	2	47	4	1	562	0.9
402	2	48	2	1	406	1
402	2	49	4	1	924	1
402	2	50	2	1	650	1
402	2	51	2	1	633	1
402	2	52	2	0	579	0.5
402	2	53	3	1	479	0.8
402	2	54	1	1	543	0.85
402	2	55	3	1	449	0.9
402	2	56	4	1	515	1
402	2	57	4	1	494	1
402	2	58	1	1	711	1
402	2	59	1	1	1141	1
402	2	60	1	1	600	1
402	2	61	3	1	704	0.9
402	2	62	4	1	545	1
402	2	63	2	1	517	1
402	2	64	3	1	437	0.95
402	2	65	1	1	577	1
402	2	66	3	1	467	0.95
402	2	67	2	1	601	0.95
402	2	68	3	1	431	1
402	2	69	2	1	594	1
402	2	70	4	1	571	1
402	2	71	4	1	583	1
402	2	72	1	1	598	1
402	2	73	1	1	612	1
402	2	74	4	1	677	1
402	2	75	2	1	764	1
402	2	76	1	1	825	1
402	2	77	4	1	408	1
402	2	78	2	1	525	1
402	2	79	3	1	626	0.9
402	2	80	3	1	560	0.9
402	3	1	3	1	511	0.5
402	3	2	2	1	463	0.5
402	3	3	1	1	614	0.5
402	3	4	2	1	412	0.55
402	3	5	2	1	634	0.6
402	3	6	4	1	435	0.5
402	3	7	1	1	628	0.55
402	3	8	4	1	674	0.5
402	3	9	3	1	763	0.55
402	3	10	2	1	426	0.75
402	3	11	4	1	808	0.6
402	3	12	4	1	768	0.65
402	3	13	1	1	724	0.65
402	3	14	3	1	427	0.65
402	3	15	3	1	651	0.65
402	3	16	1	1	482	0.6
402	3	17	2	1	540	0.7
402	3	18	4	1	773	0.75
402	3	19	1	1	554	0.65
402	3	20	1	1	490	0.65
402	3	21	4	1	457	0.85
402	3	22	3	1	936	0.6
402	3	23	3	1	623	0.65
402	3	24	3	1	518	0.7
402	3	25	2	1	902	0.9
402	3	26	3	1	1747	0.7
402	3	27	1	1	385	0.85
402	3	28	2	1	565	0.9
402	3	29	1	1	536	0.9
402	3	30	2	1	592	1
402	3	31	4	1	417	0.9
402	3	32	4	1	552	0.9
402	3	33	4	1	553	0.9
402	3	34	1	1	861	0.85
402	3	35	4	1	481	0.9
402	3	36	3	1	1032	0.75
402	3	37	2	1	531	0.95
402	3	38	2	1	540	0.95
402	3	39	4	0	1238	0.5
402	3	40	3	1	438	0.75
402	3	41	1	1	766	0.9
402	3	42	2	1	413	0.95
402	3	43	3	1	430	0.85
402	3	44	1	1	594	0.9
402	3	45	2	1	521	0.9
402	3	46	4	1	443	0.95
402	3	47	1	1	479	0.9
402	3	48	3	1	365	0.9
402	3	49	4	1	422	0.9
402	3	50	2	1	466	0.95
402	3	51	2	1	524	1
402	3	52	1	1	500	0.95
402	3	53	3	1	1333	0.8
402	3	54	3	0	583	0.5
402	3	55	1	1	444	0.9
402	3	56	1	1	383	0.9
402	3	57	2	1	435	1
402	3	58	3	1	719	0.95
402	3	59	4	1	533	0.9
402	3	60	2	1	547	1
402	3	61	4	1	440	0.9
402	3	62	4	1	434	0.95
402	3	63	3	1	555	0.9
402	3	64	1	1	411	0.95
402	3	65	4	1	708	0.95
402	3	66	2	1	1066	1
402	3	67	4	1	660	0.9
402	3	68	1	1	504	0.9
402	3	69	1	1	540	0.95
402	3	70	4	1	494	0.9
402	3	71	2	1	497	1
402	3	72	1	1	483	1
402	3	73	1	1	605	1
402	3	74	3	1	588	0.85
402	3	75	3	1	902	0.9
402	3	76	2	1	481	1
402	3	77	3	1	434	0.9
402	3	78	4	1	473	0.95
402	3	79	2	1	517	1
402	3	80	3	1	511	0.95
403	1	1	1	1	576	0.5
403	1	2	1	1	432	0.6
403	1	3	4	0	607	0.5
403	1	4	1	1	409	0.5
403	1	5	4	1	515	0.6
403	1	6	2	0	439	0.5
403	1	7	1	1	431	0.6
403	1	8	4	1	792	0.6
403	1	9	3	0	431	0.5
403	1	10	3	1	421	0.5
403	1	11	2	0	688	0.6
403	1	12	2	1	415	0.6
403	1	13	4	1	667	0.6
403	1	14	2	0	618	0.6
403	1	15	3	1	375	0.5
403	1	16	3	0	363	0.5
403	1	17	4	1	443	0.6
403	1	18	1	1	436	0.7
403	1	19	2	0	597	0.7
403	1	20	1	1	555	0.7
403	1	21	3	1	429	0.6
403	1	22	2	0	506	0.65
403	1	23	1	1	564	0.9
403	1	24	4	0	469	0.65
403	1	25	4	1	498	0.7
403	1	26	3	0	501	0.6
403	1	27	2	1	469	0.8
403	1	28	1	1	506	0.8
403	1	29	3	0	445	0.75
403	1	30	3	1	503	0.8
403	1	31	2	1	404	0.8
403	1	32	4	0	411	0.6
403	1	33	2	1	404	0.85
403	1	34	3	0	538	0.75
403	1	35	1	1	493	0.75
403	1	36	2	1	791	0.85
403	1	37	1	1	396	0.9
403	1	38	2	1	466	0.9
403	1	39	4	0	614	0.7
403	1	40	3	1	1246	0.65
403	1	41	4	1	594	0.8
403	1	42	1	1	682	0.95
403	1	43	4	1	1021	0.55
403	1	44	2	1	600	0.9
403	1	45	3	1	2025	0.55
403	1	46	1	1	571	0.95
403	1	47	4	0	879	0.55
403	1	48	3	0	678	0.55
403	1	49	2	1	459	0.95
403	1	50	3	1	512	0.75
403	1	51	4	1	346	0.9
403	1	52	4	1	657	0.9
403	1	53	3	1	546	0.8
403	1	54	2	1	477	1
403	1	55	3	1	425	0.9
403	1	56	2	1	513	1
403	1	57	2	1	463	1
403	1	58	1	1	566	1
403	1	59	4	1	362	0.85
403	1	60	1	1	487	0.9
403	1	61	1	1	405	1
403	1	62	4	1	1054	0.9
403	1	63	3	1	621	1
403	1	64	1	1	627	1
403	1	65	4	1	446	1
403	1	66	1	1	1049	1
403	1	67	2	1	543	1
403	1	68	1	1	437	1
403	1	69	3	1	515	1
403	1	70	2	1	389	1
403	1	71	4	1	626	1
403	1	72	2	1	360	1
403	1	73	3	1	446	0.95
403	1	74	2	1	426	1
403	1	75	3	1	325	0.95
403	1	76	1	1	414	1
403	1	77	1	1	461	1
403	1	78	4	1	417	0.95
403	1	79	4	1	608	0.95
403	1	80	3	1	393	0.9
403	2	1	3	0	400	0.5
403	2	2	4	0	579	0.5
403	2	3	2	1	303	0.5
403	2	4	3	1	422	0.55
403	2	5	3	0	491	0.5
403	2	6	2	0	588	0.55
403	2	7	4	1	390	0.55
403	2	8	1	0	420	0.5
403	2	9	2	0	650	0.6
403	2	10	1	0	502	0.6
403	2	11	4	1	478	0.6
403	2	12	2	1	419	0.6
403	2	13	4	0	492	0.55
403	2	14	1	0	383	0.6
403	2	15	1	0	687	0.65
403	2	16	3	1	485	0.55
403	2	17	1	0	412	0.6
403	2	18	4	1	339	0.65
403	2	19	2	1	386	0.6
403	2	20	1	0	385	0.7
403	2	21	2	1	413	0.7
403	2	22	3	1	393	0.65
403	2	23	1	0	572	0.6
403	2	24	2	1	470	0.6
403	2	25	3	1	552	0.75
403	2	26	4	1	395	0.8
403	2	27	2	1	1397	0.8
403	2	28	4	0	373	0.6
403	2	29	4	0	353	0.6
403	2	30	3	1	380	0.85
403	2	31	1	0	363	0.8
403	2	32	3	1	366	0.9
403	2	33	2	1	405	0.9
403	2	34	1	0	498	0.9
403	2	35	3	1	549	0.9
403	2	36	1	0	789	0.9
403	2	37	1	0	467	0.9
403	2	38	4	1	451	0.9
403	2	39	2	1	395	0.9
403	2	40	3	1	508	0.9
403	2	41	4	1	377	0.9
403	2	42	1	0	510	0.8
403	2	43	3	1	601	0.9
403	2	44	4	1	510	0.9
403	2	45	3	1	450	0.9
403	2	46	4	1	358	0.9
403	2	47	2	1	511	0.9
403	2	48	2	1	548	0.9
403	2	49	3	1	586	0.9
403	2	50	1	0	454	0.9
403	2	51	2	1	467	0.9
403	2	52	1	0	563	0.9
403	2	53	4	1	411	0.9
403	2	54	2	1	487	0.7
403	2	55	4	1	420	0.9
403	2	56	1	0	446	0.9
403	2	57	3	1	494	0.95
403	2	58	2	1	481	0.95
403	2	59	3	1	540	0.95
403	2	60	3	1	507	0.95
403	2	61	4	1	314	0.95
403	2	62	1	0	650	0.9
403	2	63	4	1	403	0.95
403	2	64	2	1	306	0.95
403	2	65	3	1	480	0.95
403	2	66	2	1	841	0.95
403	2	67	4	1	628	0.95
403	2	68	3	1	533	0.95
403	2	69	1	0	590	0.95
403	2	70	4	1	444	0.95
403	2	71	2	0	380	0.5
403	2	72	2	1	463	0.95
403	2	73	1	0	555	0.95
403	2	74	2	0	2424	0.5
403	2	75	1	0	392	1
403	2	76	3	1	392	1
403	2	77	3	1	561	0.95
403	2	78	1	0	534	0.95
403	2	79	4	1	383	0.95
403	2	80	4	1	406	0.95
403	3	1	1	0	629	0.5
403	3	2	3	1	653	0.5
403	3	3	2	1	356	0.5
403	3	4	4	1	429	0.5
403	3	5	1	0	403	0.5
403	3	6	1	1	339	0.5
403	3	7	4	1	1203	0.5
403	3	8	2	1	367	0.6
403	3	9	3	1	387	0.6
403	3	10	4	0	327	0.6
403	3	11	3	0	337	0.6
403	3	12	1	1	556	0.6
403	3	13	3	0	509	0.55
403	3	14	4	0	394	0.6
403	3	15	2	1	441	0.6
403	3	16	2	1	428	0.6
403	3	17	3	1	480	0.6
403	3	18	2	1	446	0.7
403	3	19	2	1	419	0.7
403	3	20	2	1	394	0.8
403	3	21	1	1	412	0.85
403	3	22	4	0	324	0.8
403	3	23	3	0	377	0.8
403	3	24	4	1	362	0.9
403	3	25	4	1	370	0.8
403	3	26	4	1	514	0.8
403	3	27	3	0	263	0.9
403	3	28	1	1	526	0.9
403	3	29	2	1	327	0.9
403	3	30	1	1	409	0.9
403	3	31	1	1	357	0.9
403	3	32	3	0	277	0.8
403	3	33	4	1	421	0.6
403	3	34	3	0	513	0.9
403	3	35	1	1	369	0.9
403	3	36	2	1	339	0.9
403	3	37	1	1	364	0.9
403	3	38	1	1	532	0.9
403	3	39	4	1	367	0.6
403	3	40	3	0	309	0.7
403	3	41	3	1	446	0.6
403	3	42	4	1	445	0.9
403	3	43	2	1	405	0.9
403	3	44	2	1	404	0.8
403	3	45	1	1	372	0.9
403	3	46	2	1	453	0.9
403	3	47	3	1	444	0.9
403	3	48	4	1	420	0.9
403	3	49	3	1	2077	0.9
403	3	50	4	1	327	0.9
403	3	51	1	1	959	1
403	3	52	4	1	516	0.8
403	3	53	2	1	485	0.9
403	3	54	4	0	410	0.7
403	3	55	1	1	407	1
403	3	56	2	1	350	0.9
403	3	57	4	1	509	0.6
403	3	58	2	1	767	0.8
403	3	59	3	1	495	0.9
403	3	60	3	1	427	0.9
403	3	61	1	1	962	1
403	3	62	3	1	320	0.6
403	3	63	2	1	560	0.95
403	3	64	1	1	572	1
403	3	65	1	1	431	1
403	3	66	1	1	453	0.85
403	3	67	3	1	359	0.6
403	3	68	3	1	310	0.6
403	3	69	2	1	814	1
403	3	70	2	1	424	1
403	3	71	1	1	804	0.85
403	3	72	2	0	375	0.5
403	3	73	3	1	529	0.6
403	3	74	4	1	473	0.6
403	3	75	2	1	437	0.95
403	3	76	4	1	3432	0.65
403	3	77	3	1	295	0.65
403	3	78	4	1	457	0.6
403	3	79	4	1	1500	0.65
403	3	80	1	1	1344	0.95
404	1	1	2	0	1496	0.65
404	1	2	2	0	4125	0.65
404	1	3	1	1	2561	0.7
404	1	4	3	0	1668	0.65
404	1	5	4	0	5142	0.6
404	1	6	1	1	1836	0.7
404	1	7	4	1	1295	0.7
404	1	8	3	0	875	0.75
404	1	9	3	0	1165	0.7
404	1	10	1	1	3460	0.7
404	1	11	1	0	2020	0.65
404	1	12	4	0	3404	0.7
404	1	13	4	1	4868	0.7
404	1	14	2	0	1994	0.7
404	1	15	3	0	4421	0.75
404	1	16	2	0	3503	0.7
404	1	17	3	1	5658	0.7
404	1	18	2	1	2088	0.7
404	1	19	2	1	2190	0.75
404	1	20	2	1	757	0.75
404	1	21	4	0	5997	0.7
404	1	22	2	1	589	0.8
404	1	23	1	1	951	0.7
404	1	24	3	1	4515	0.75
404	1	25	1	0	1135	0.75
404	1	26	3	1	625	0.8
404	1	27	4	1	1298	0.7
404	1	28	1	0	762	0.7
404	1	29	1	0	2052	0.75
404	1	30	4	1	994	0.75
404	1	31	3	1	741	0.8
404	1	32	4	1	1027	0.8
404	1	33	2	1	807	0.75
404	1	34	4	1	1664	0.75
404	1	35	2	1	979	0.8
404	1	36	2	1	1190	0.85
404	1	37	1	0	2063	0.7
404	1	38	3	1	1562	0.7
404	1	39	1	0	5534	0.7
404	1	40	3	1	703	0.85
404	1	41	4	1	1024	0.8
404	1	42	3	1	1815	0.85
404	1	43	1	0	2332	0.75
404	1	44	4	1	640	0.8
404	1	45	3	1	839	0.85
404	1	46	1	0	1758	0.75
404	1	47	4	1	1193	0.75
404	1	48	2	1	546	0.8
404	1	49	2	1	1098	0.8
404	1	50	2	1	792	0.8
404	1	51	3	1	936	0.8
404	1	52	4	1	882	0.8
404	1	53	3	1	490	0.8
404	1	54	1	1	1225	0.7
404	1	55	4	1	2597	0.8
404	1	56	2	1	560	0.85
404	1	57	1	1	664	0.85
404	1	58	2	1	442	0.85
404	1	59	4	1	337	0.75
404	1	60	1	1	466	0.8
404	1	61	3	1	1153	0.7
404	1	62	4	1	641	0.75
404	1	63	1	1	576	0.8
404	1	64	3	0	1550	0.65
404	1	65	2	1	438	0.85
404	1	66	4	1	2480	0.85
404	1	67	3	0	2096	0.7
404	1	68	1	0	637	0.5
404	1	69	3	0	3454	0.8
404	1	70	1	1	2280	0.85
404	1	71	1	1	469	0.85
404	1	72	1	1	627	0.85
404	1	73	4	1	515	0.8
404	1	74	2	1	424	0.9
404	1	75	4	1	563	0.8
404	1	76	3	0	2091	0.7
404	1	77	2	1	556	0.85
404	1	78	4	1	445	0.9
404	1	79	3	0	3343	0.75
404	1	80	2	1	814	0.9
404	2	1	4	1	1629	0.6
404	2	2	1	1	1542	0.55
404	2	3	2	1	1237	0.55
404	2	4	3	1	1031	0.6
404	2	5	2	1	441	0.6
404	2	6	2	1	1525	0.6
404	2	7	1	0	803	0.65
404	2	8	4	1	845	0.8
404	2	9	4	1	498	0.8
404	2	10	1	0	1188	0.7
404	2	11	3	0	714	0.75
404	2	12	1	0	526	0.85
404	2	13	3	0	1715	0.65
404	2	14	2	0	2014	0.65
404	2	15	3	0	528	0.85
404	2	16	4	1	619	0.8
404	2	17	2	1	596	0.8
404	2	18	3	0	1007	0.75
404	2	19	3	1	838	0.6
404	2	20	2	1	2230	0.85
404	2	21	3	1	3893	0.65
404	2	22	1	0	476	0.8
404	2	23	1	0	747	0.8
404	2	24	3	0	413	0.85
404	2	25	4	1	586	0.8
404	2	26	1	0	504	0.8
404	2	27	4	1	467	0.85
404	2	28	4	1	444	0.85
404	2	29	2	1	2058	0.8
404	2	30	1	0	563	0.8
404	2	31	2	1	1425	0.7
404	2	32	4	1	782	0.85
404	2	33	3	0	477	0.7
404	2	34	2	0	700	0.7
404	2	35	4	1	419	0.8
404	2	36	1	0	486	0.8
404	2	37	2	1	366	0.75
404	2	38	2	1	349	0.75
404	2	39	3	1	794	0.7
404	2	40	3	1	1790	0.75
404	2	41	4	1	522	0.85
404	2	42	1	0	445	0.85
404	2	43	4	1	467	0.85
404	2	44	2	1	419	0.8
404	2	45	3	1	389	0.8
404	2	46	1	0	4967	0.8
404	2	47	1	0	428	0.8
404	2	48	4	1	382	0.85
404	2	49	2	1	536	0.8
404	2	50	1	0	482	0.8
404	2	51	4	1	439	0.9
404	2	52	1	0	2746	0.85
404	2	53	2	1	450	0.7
404	2	54	3	1	589	0.7
404	2	55	3	1	1246	0.8
404	2	56	1	0	671	0.8
404	2	57	4	1	403	0.9
404	2	58	2	1	404	0.8
404	2	59	3	1	326	0.85
404	2	60	3	1	450	0.8
404	2	61	4	1	487	0.85
404	2	62	1	0	656	0.75
404	2	63	4	1	406	0.85
404	2	64	2	1	389	0.85
404	2	65	3	1	533	0.8
404	2	66	1	0	451	0.75
404	2	67	4	1	407	0.8
404	2	68	3	1	445	0.8
404	2	69	1	0	441	0.75
404	2	70	4	1	435	0.8
404	2	71	4	1	599	0.85
404	2	72	2	1	592	0.85
404	2	73	3	1	402	0.75
404	2	74	1	0	582	0.85
404	2	75	2	1	387	0.8
404	2	76	3	1	481	0.85
404	2	77	1	0	1063	0.7
404	2	78	4	1	408	0.8
404	2	79	2	1	424	0.85
404	2	80	2	0	2536	0.75
404	3	1	2	0	456	0.6
404	3	2	2	1	687	0.6
404	3	3	3	1	482	0.6
404	3	4	1	0	395	0.6
404	3	5	3	1	675	0.75
404	3	6	3	0	1326	0.6
404	3	7	1	0	578	0.75
404	3	8	2	1	448	0.75
404	3	9	4	0	1667	0.6
404	3	10	3	0	2471	0.7
404	3	11	4	0	2544	0.7
404	3	12	1	1	469	0.65
404	3	13	2	1	590	0.75
404	3	14	4	0	894	0.7
404	3	15	1	1	681	0.7
404	3	16	4	1	647	0.7
404	3	17	1	0	956	0.7
404	3	18	2	1	2027	0.8
404	3	19	4	1	413	0.75
404	3	20	2	1	295	0.8
404	3	21	3	1	826	0.7
404	3	22	1	0	598	0.75
404	3	23	1	1	356	0.7
404	3	24	3	1	341	0.75
404	3	25	2	1	386	0.8
404	3	26	4	1	419	0.8
404	3	27	1	1	617	0.75
404	3	28	3	1	463	0.8
404	3	29	4	1	465	0.8
404	3	30	3	1	604	0.75
404	3	31	2	1	527	0.8
404	3	32	4	1	537	0.8
404	3	33	2	1	451	0.85
404	3	34	3	1	369	0.85
404	3	35	1	1	362	0.8
404	3	36	4	1	416	0.75
404	3	37	1	1	375	0.8
404	3	38	3	1	365	0.85
404	3	39	2	1	378	0.9
404	3	40	1	1	406	0.85
404	3	41	4	1	469	0.8
404	3	42	4	1	448	0.85
404	3	43	2	1	1276	0.9
404	3	44	4	1	327	0.85
404	3	45	2	1	397	0.8
404	3	46	3	1	560	0.85
404	3	47	1	1	382	0.85
404	3	48	3	1	1031	0.85
404	3	49	1	1	1428	0.85
404	3	50	3	1	532	0.85
404	3	51	4	1	878	0.85
404	3	52	3	1	482	0.85
404	3	53	2	1	983	0.9
404	3	54	4	1	625	0.8
404	3	55	4	1	465	0.85
404	3	56	1	0	1750	0.65
404	3	57	4	1	1142	0.8
404	3	58	3	1	425	0.85
404	3	59	1	1	653	0.85
404	3	60	2	1	614	0.85
404	3	61	3	1	431	0.85
404	3	62	1	0	352	0.85
404	3	63	2	1	542	0.8
404	3	64	2	1	615	0.9
404	3	65	3	1	380	0.9
404	3	66	2	1	685	0.85
404	3	67	3	1	372	0.9
404	3	68	1	0	381	0.8
404	3	69	2	1	999	0.8
404	3	70	1	1	438	0.9
404	3	71	3	1	643	0.85
404	3	72	2	1	445	0.85
404	3	73	4	1	697	1
404	3	74	1	1	522	0.85
404	3	75	4	1	345	0.85
404	3	76	4	1	403	0.9
404	3	77	3	1	345	0.9
404	3	78	4	1	599	0.9
404	3	79	2	1	537	0.85
404	3	80	1	1	382	0.8
405	1	1	3	1	1453	0.5
405	1	2	2	1	3027	0.5
405	1	3	4	1	704	0.5
405	1	4	1	0	1809	0.5
405	1	5	1	1	924	0.5
405	1	6	2	0	1700	0.5
405	1	7	1	1	197	0.7
405	1	8	2	0	248	0.5
405	1	9	1	1	502	0.85
405	1	10	2	1	4389	0.75
405	1	11	4	0	1216	0.5
405	1	12	3	0	841	0.5
405	1	13	4	0	572	0.5
405	1	14	4	1	1961	0.5
405	1	15	3	1	503	0.55
405	1	16	3	0	2237	0.6
405	1	17	2	1	631	0.75
405	1	18	1	1	1112	0.75
405	1	19	2	1	576	0.6
405	1	20	4	1	1649	0.55
405	1	21	3	1	3149	0.6
405	1	22	1	0	1196	0.75
405	1	23	4	0	610	0.6
405	1	24	2	1	828	0.6
405	1	25	2	1	649	0.7
405	1	26	4	1	562	0.65
405	1	27	3	1	2767	0.55
405	1	28	4	0	3447	0.55
405	1	29	3	1	2061	0.6
405	1	30	3	0	672	0.65
405	1	31	1	1	745	0.85
405	1	32	1	1	601	0.75
405	1	33	1	1	936	0.9
405	1	34	2	1	865	0.75
405	1	35	3	0	737	0.5
405	1	36	1	1	2384	0.85
405	1	37	2	1	523	0.95
405	1	38	3	0	896	0.5
405	1	39	3	0	668	0.5
405	1	40	3	1	563	0.5
405	1	41	4	0	1320	0.6
405	1	42	2	1	760	0.9
405	1	43	1	1	526	0.9
405	1	44	1	1	441	0.95
405	1	45	4	1	524	0.7
405	1	46	2	1	366	0.85
405	1	47	4	1	1315	0.7
405	1	48	4	1	725	0.65
405	1	49	3	1	4421	0.5
405	1	50	1	1	400	0.95
405	1	51	1	1	1831	0.9
405	1	52	4	1	2513	0.8
405	1	53	2	1	649	0.9
405	1	54	3	1	728	0.6
405	1	55	3	1	665	0.6
405	1	56	2	1	486	0.75
405	1	57	4	1	623	0.65
405	1	58	1	1	615	0.95
405	1	59	2	1	585	1
405	1	60	4	1	578	0.7
405	1	61	3	1	771	0.6
405	1	62	2	1	493	0.95
405	1	63	1	1	745	0.9
405	1	64	4	1	1206	0.55
405	1	65	1	1	604	1
405	1	66	4	1	588	0.7
405	1	67	2	1	633	0.95
405	1	68	3	1	649	0.7
405	1	69	1	1	545	0.95
405	1	70	4	1	639	0.65
405	1	71	4	1	565	0.9
405	1	72	1	1	477	0.95
405	1	73	1	1	600	0.95
405	1	74	4	1	2167	0.85
405	1	75	3	1	447	0.75
405	1	76	3	1	520	0.75
405	1	77	2	1	567	0.95
405	1	78	3	1	2031	0.85
405	1	79	2	1	977	0.95
405	1	80	2	1	662	0.95
405	2	1	2	0	1315	0.5
405	2	2	3	0	1267	0.5
405	2	3	3	1	656	0.55
405	2	4	2	0	610	0.55
405	2	5	1	1	815	0.5
405	2	6	1	0	533	0.6
405	2	7	4	1	718	0.65
405	2	8	4	1	682	0.55
405	2	9	2	0	560	0.6
405	2	10	2	1	506	0.85
405	2	11	3	0	833	0.5
405	2	12	1	0	515	0.6
405	2	13	4	1	504	0.75
405	2	14	1	0	820	0.75
405	2	15	4	0	469	0.8
405	2	16	3	1	598	0.7
405	2	17	1	0	1392	0.65
405	2	18	1	1	497	0.6
405	2	19	2	1	501	0.75
405	2	20	4	1	627	0.65
405	2	21	2	1	624	0.75
405	2	22	4	1	372	0.9
405	2	23	3	1	605	0.6
405	2	24	3	0	570	0.55
405	2	25	1	1	423	0.75
405	2	26	4	1	494	0.85
405	2	27	2	1	466	0.9
405	2	28	3	1	549	0.5
405	2	29	1	1	563	0.8
405	2	30	4	1	502	0.8
405	2	31	2	1	405	0.9
405	2	32	3	1	426	0.6
405	2	33	2	1	486	0.95
405	2	34	1	1	409	0.9
405	2	35	1	1	686	0.9
405	2	36	3	1	412	0.6
405	2	37	1	1	480	0.9
405	2	38	1	1	536	0.9
405	2	39	3	1	517	0.7
405	2	40	3	1	542	0.85
405	2	41	4	1	510	0.9
405	2	42	2	1	461	0.9
405	2	43	3	1	485	0.9
405	2	44	4	1	594	0.9
405	2	45	4	1	522	0.95
405	2	46	2	1	537	0.9
405	2	47	2	1	440	0.9
405	2	48	4	1	434	0.9
405	2	49	1	1	538	0.9
405	2	50	4	1	493	0.9
405	2	51	2	1	605	0.9
405	2	52	4	1	565	0.9
405	2	53	3	1	449	0.7
405	2	54	2	1	412	0.9
405	2	55	2	1	411	0.9
405	2	56	2	1	565	0.9
405	2	57	4	1	398	0.95
405	2	58	1	1	393	0.85
405	2	59	4	1	476	0.85
405	2	60	3	1	426	0.75
405	2	61	1	1	377	0.9
405	2	62	3	1	493	0.8
405	2	63	1	1	728	0.95
405	2	64	3	0	406	0.55
405	2	65	4	1	501	0.7
405	2	66	4	1	559	0.9
405	2	67	2	1	483	0.8
405	2	68	3	1	552	0.7
405	2	69	3	1	601	0.6
405	2	70	1	1	424	0.9
405	2	71	2	1	436	0.9
405	2	72	1	1	473	0.85
405	2	73	4	1	470	0.9
405	2	74	1	1	469	0.95
405	2	75	2	1	425	0.95
405	2	76	4	1	657	0.9
405	2	77	3	1	447	0.75
405	2	78	2	1	559	0.9
405	2	79	3	1	689	0.85
405	2	80	1	1	446	0.9
405	3	1	1	1	501	0.5
405	3	2	3	1	919	0.5
405	3	3	2	1	665	0.5
405	3	4	1	0	826	0.5
405	3	5	4	0	476	0.5
405	3	6	1	0	2159	0.5
405	3	7	2	1	489	0.55
405	3	8	4	0	1222	0.6
405	3	9	3	0	460	0.55
405	3	10	2	0	420	0.55
405	3	11	3	1	476	0.55
405	3	12	4	1	566	0.8
405	3	13	1	1	359	0.8
405	3	14	4	1	488	0.85
405	3	15	2	1	541	0.8
405	3	16	3	1	524	0.8
405	3	17	3	1	463	0.85
405	3	18	1	1	686	0.85
405	3	19	1	1	542	0.85
405	3	20	3	1	385	0.65
405	3	21	2	1	401	0.75
405	3	22	3	1	1188	0.85
405	3	23	2	1	519	0.9
405	3	24	4	1	549	0.6
405	3	25	3	1	452	0.6
405	3	26	1	1	468	0.9
405	3	27	2	1	487	0.9
405	3	28	4	1	386	0.9
405	3	29	1	1	756	0.9
405	3	30	4	1	475	0.95
405	3	31	4	1	366	0.7
405	3	32	2	1	383	0.9
405	3	33	2	1	387	0.9
405	3	34	4	0	860	0.65
405	3	35	2	1	355	0.9
405	3	36	4	0	478	0.7
405	3	37	2	1	408	0.9
405	3	38	3	1	386	0.75
405	3	39	3	1	610	0.6
405	3	40	1	1	477	0.9
405	3	41	3	1	362	0.8
405	3	42	1	1	463	0.85
405	3	43	1	1	435	0.95
405	3	44	1	1	470	0.9
405	3	45	4	0	447	0.75
405	3	46	2	1	363	0.9
405	3	47	4	0	396	0.8
405	3	48	3	1	795	0.75
405	3	49	2	1	440	0.75
405	3	50	2	1	440	0.95
405	3	51	2	1	445	0.95
405	3	52	2	1	617	0.95
405	3	53	1	1	392	0.9
405	3	54	3	1	576	0.8
405	3	55	3	1	520	0.75
405	3	56	4	1	391	0.85
405	3	57	3	1	471	0.85
405	3	58	1	1	495	0.9
405	3	59	1	1	425	0.9
405	3	60	4	0	741	0.7
405	3	61	4	1	410	0.75
405	3	62	3	1	446	0.65
405	3	63	1	1	444	0.85
405	3	64	4	1	484	0.8
405	3	65	2	1	829	0.7
405	3	66	3	1	360	0.95
405	3	67	4	1	1077	0.75
405	3	68	2	1	491	0.95
405	3	69	2	1	370	0.9
405	3	70	1	1	403	0.8
405	3	71	2	1	564	0.85
405	3	72	4	1	456	0.8
405	3	73	1	1	418	0.9
405	3	74	4	1	564	0.8
405	3	75	3	1	673	0.75
405	3	76	1	1	340	0.9
405	3	77	3	1	379	0.85
405	3	78	1	1	368	0.9
405	3	79	3	1	387	0.65
405	3	80	4	1	475	0.95
406	1	1	4	1	1130	0.5
406	1	2	2	0	672	0.5
406	1	3	1	1	1005	0.5
406	1	4	4	0	803	0.55
406	1	5	2	0	1057	0.55
406	1	6	2	1	778	0.6
406	1	7	3	0	925	0.5
406	1	8	3	1	738	0.55
406	1	9	4	0	1202	0.55
406	1	10	4	0	738	0.65
406	1	11	2	1	991	0.6
406	1	12	1	1	702	0.7
406	1	13	3	1	772	0.6
406	1	14	1	1	631	0.6
406	1	15	3	0	2864	0.5
406	1	16	1	1	615	0.6
406	1	17	4	0	640	0.65
406	1	18	1	1	619	0.6
406	1	19	3	0	2154	0.5
406	1	20	3	1	582	0.6
406	1	21	2	1	889	0.55
406	1	22	4	0	712	0.7
406	1	23	3	1	1430	0.7
406	1	24	1	1	931	0.7
406	1	25	1	1	659	0.65
406	1	26	2	1	895	0.65
406	1	27	2	1	539	0.7
406	1	28	4	0	783	0.65
406	1	29	1	1	576	0.8
406	1	30	4	0	909	0.8
406	1	31	3	1	672	0.75
406	1	32	2	1	668	0.65
406	1	33	3	1	1377	0.65
406	1	34	4	0	1329	0.75
406	1	35	4	0	1339	0.6
406	1	36	3	1	613	0.6
406	1	37	4	0	614	0.6
406	1	38	2	1	708	0.7
406	1	39	4	1	987	0.6
406	1	40	2	0	1234	0.65
406	1	41	2	1	1083	0.8
406	1	42	3	1	680	0.8
406	1	43	1	1	1608	0.8
406	1	44	2	1	583	0.85
406	1	45	3	1	664	0.85
406	1	46	1	1	657	0.75
406	1	47	1	1	708	0.8
406	1	48	1	1	753	0.85
406	1	49	4	0	505	0.75
406	1	50	2	1	2464	0.85
406	1	51	3	1	1327	0.8
406	1	52	1	1	721	0.85
406	1	53	2	1	600	0.9
406	1	54	3	1	1120	0.75
406	1	55	2	1	695	0.9
406	1	56	4	1	642	0.55
406	1	57	3	0	646	0.55
406	1	58	2	1	653	0.85
406	1	59	4	0	567	0.75
406	1	60	3	0	3901	0.6
406	1	61	1	1	817	0.85
406	1	62	4	0	490	0.85
406	1	63	1	1	659	0.9
406	1	64	1	1	548	0.95
406	1	65	2	1	584	0.95
406	1	66	4	0	579	0.75
406	1	67	4	0	634	0.75
406	1	68	1	1	554	0.95
406	1	69	3	1	619	0.8
406	1	70	2	1	600	0.95
406	1	71	2	1	751	0.95
406	1	72	2	1	680	0.9
406	1	73	1	1	668	0.85
406	1	74	4	1	624	0.6
406	1	75	3	0	886	0.55
406	1	76	3	1	778	0.9
406	1	77	1	1	711	0.9
406	1	78	4	0	559	0.6
406	1	79	3	1	565	0.8
406	1	80	1	1	533	0.9
406	2	1	4	0	989	0.5
406	2	2	1	1	669	0.5
406	2	3	1	1	549	0.55
406	2	4	4	1	574	0.6
406	2	5	3	1	2119	0.5
406	2	6	2	0	610	0.5
406	2	7	4	1	612	0.6
406	2	8	1	1	749	0.6
406	2	9	2	1	526	0.55
406	2	10	4	1	581	0.6
406	2	11	3	0	889	0.55
406	2	12	3	1	1467	0.5
406	2	13	2	1	755	0.6
406	2	14	1	1	1070	0.65
406	2	15	3	1	532	0.55
406	2	16	2	1	500	0.65
406	2	17	4	1	668	0.7
406	2	18	4	1	746	0.75
406	2	19	2	1	534	0.7
406	2	20	4	1	477	0.8
406	2	21	4	1	631	0.85
406	2	22	1	1	548	0.8
406	2	23	1	1	482	0.85
406	2	24	2	1	691	0.8
406	2	25	1	1	807	0.8
406	2	26	3	0	817	0.55
406	2	27	3	1	730	0.55
406	2	28	2	1	509	0.8
406	2	29	3	1	587	0.6
406	2	30	2	1	597	0.85
406	2	31	1	1	533	0.85
406	2	32	3	1	600	0.6
406	2	33	2	1	532	0.9
406	2	34	3	1	597	0.6
406	2	35	2	1	580	0.95
406	2	36	3	1	845	0.6
406	2	37	1	1	515	0.9
406	2	38	3	1	996	0.6
406	2	39	4	1	822	0.85
406	2	40	2	1	766	0.85
406	2	41	3	1	633	0.6
406	2	42	4	1	576	0.9
406	2	43	2	1	452	0.9
406	2	44	1	1	524	0.9
406	2	45	4	1	632	0.9
406	2	46	1	1	621	0.9
406	2	47	1	1	513	0.9
406	2	48	4	1	616	0.9
406	2	49	1	1	413	0.9
406	2	50	4	1	437	0.9
406	2	51	2	1	523	0.85
406	2	52	4	1	623	0.9
406	2	53	3	1	393	0.65
406	2	54	3	1	451	0.65
406	2	55	4	1	465	0.9
406	2	56	2	1	501	0.9
406	2	57	1	1	577	0.9
406	2	58	1	1	459	0.9
406	2	59	3	1	877	0.6
406	2	60	3	0	643	0.55
406	2	61	2	1	457	0.9
406	2	62	4	1	491	0.9
406	2	63	2	1	459	0.9
406	2	64	1	1	648	0.9
406	2	65	1	1	676	0.9
406	2	66	2	1	469	0.9
406	2	67	3	1	688	0.7
406	2	68	4	1	511	0.9
406	2	69	2	1	450	0.9
406	2	70	1	1	512	0.9
406	2	71	4	1	491	0.9
406	2	72	2	1	503	0.9
406	2	73	1	1	644	0.9
406	2	74	4	1	547	0.9
406	2	75	1	1	430	0.9
406	2	76	2	1	478	0.9
406	2	77	4	1	896	0.9
406	2	78	3	1	516	0.8
406	2	79	3	1	1390	0.75
406	2	80	3	1	711	0.75
406	3	1	3	1	443	0.5
406	3	2	2	0	551	0.5
406	3	3	1	1	570	0.5
406	3	4	1	1	1186	0.55
406	3	5	4	1	894	0.5
406	3	6	2	1	1197	0.5
406	3	7	3	0	709	0.55
406	3	8	4	1	512	0.6
406	3	9	2	1	564	0.6
406	3	10	2	1	425	0.6
406	3	11	1	1	456	0.6
406	3	12	4	1	533	0.6
406	3	13	3	0	574	0.6
406	3	14	4	1	438	0.65
406	3	15	3	0	532	0.6
406	3	16	1	1	478	0.65
406	3	17	1	1	455	0.7
406	3	18	4	1	418	0.7
406	3	19	3	0	774	0.6
406	3	20	4	1	386	0.7
406	3	21	3	1	437	0.6
406	3	22	2	1	508	0.7
406	3	23	2	1	525	0.7
406	3	24	1	1	404	0.7
406	3	25	3	0	473	0.6
406	3	26	1	1	438	0.75
406	3	27	1	1	954	0.8
406	3	28	3	1	1047	0.6
406	3	29	2	1	830	0.8
406	3	30	4	1	589	0.8
406	3	31	2	1	429	0.9
406	3	32	4	1	922	0.9
406	3	33	1	1	373	0.9
406	3	34	4	1	713	0.9
406	3	35	1	1	546	0.9
406	3	36	3	0	744	0.6
406	3	37	1	1	450	0.9
406	3	38	2	1	538	0.9
406	3	39	2	1	802	0.9
406	3	40	4	1	677	0.9
406	3	41	2	1	558	0.9
406	3	42	4	1	863	0.9
406	3	43	3	1	383	0.6
406	3	44	3	1	441	0.65
406	3	45	1	1	485	0.9
406	3	46	2	1	435	0.9
406	3	47	3	1	483	0.65
406	3	48	4	1	535	0.9
406	3	49	1	1	536	0.9
406	3	50	3	1	581	0.6
406	3	51	4	1	677	0.9
406	3	52	2	1	681	0.9
406	3	53	1	1	471	0.9
406	3	54	4	1	531	0.9
406	3	55	2	1	527	0.9
406	3	56	2	1	417	0.85
406	3	57	3	0	548	0.6
406	3	58	4	1	588	0.9
406	3	59	1	1	1220	0.9
406	3	60	3	0	411	0.55
406	3	61	2	1	552	0.9
406	3	62	3	0	498	0.55
406	3	63	4	1	561	0.9
406	3	64	1	1	440	0.9
406	3	65	1	1	505	0.9
406	3	66	1	1	550	0.9
406	3	67	4	1	789	0.9
406	3	68	4	1	533	0.9
406	3	69	3	0	701	0.55
406	3	70	2	1	512	0.9
406	3	71	3	0	459	0.6
406	3	72	2	1	475	0.9
406	3	73	4	1	522	0.9
406	3	74	2	1	490	0.9
406	3	75	1	1	530	0.9
406	3	76	4	1	855	0.9
406	3	77	2	1	529	0.9
406	3	78	3	0	582	0.6
406	3	79	3	1	601	0.55
406	3	80	1	1	421	0.9
407	1	1	4	1	632	0.5
407	1	2	3	1	1191	0.5
407	1	3	1	1	1354	0.5
407	1	4	4	1	440	0.6
407	1	5	4	1	393	0.5
407	1	6	2	0	737	0.5
407	1	7	2	1	802	0.7
407	1	8	2	0	786	0.6
407	1	9	3	0	1587	0.5
407	1	10	1	1	378	0.5
407	1	11	2	0	995	0.55
407	1	12	1	0	1367	0.55
407	1	13	4	0	365	0.5
407	1	14	3	0	553	0.5
407	1	15	3	0	330	0.55
407	1	16	1	0	828	0.65
407	1	17	3	1	310	0.7
407	1	18	2	0	1015	0.8
407	1	19	1	0	925	0.6
407	1	20	3	0	865	0.6
407	1	21	2	0	1279	0.8
407	1	22	1	1	1770	0.6
407	1	23	3	0	1858	0.7
407	1	24	4	0	947	0.6
407	1	25	2	0	989	0.9
407	1	26	1	0	2124	0.65
407	1	27	4	1	738	0.7
407	1	28	4	1	1432	0.6
407	1	29	2	1	887	0.6
407	1	30	4	1	812	0.8
407	1	31	3	0	1918	0.8
407	1	32	1	1	1114	0.55
407	1	33	1	1	1203	0.6
407	1	34	4	0	1287	0.65
407	1	35	2	1	1379	0.85
407	1	36	2	1	1495	0.9
407	1	37	4	0	2443	0.8
407	1	38	1	1	2212	0.6
407	1	39	4	1	2078	0.65
407	1	40	3	0	918	0.8
407	1	41	1	1	1111	0.8
407	1	42	1	0	3279	0.55
407	1	43	3	0	1842	0.9
407	1	44	3	0	2994	0.5
407	1	45	4	1	1850	0.6
407	1	46	2	0	2344	0.9
407	1	47	3	1	2072	0.9
407	1	48	2	0	2168	0.85
407	1	49	4	1	2700	0.6
407	1	50	2	0	990	1
407	1	51	4	0	1123	0.7
407	1	52	4	0	3318	0.7
407	1	53	1	0	1150	0.9
407	1	54	1	0	1245	1
407	1	55	3	0	1632	0.6
407	1	56	2	1	1080	0.7
407	1	57	3	1	1144	0.7
407	1	58	2	0	3135	0.9
407	1	59	1	0	1619	1
407	1	60	4	1	1223	0.9
407	1	61	2	0	927	1
407	1	62	1	0	292	1
407	1	63	3	0	1040	0.75
407	1	64	3	1	106	0.9
407	1	65	4	0	2566	0.6
407	1	66	2	0	739	0.85
407	1	67	2	1	2979	0.8
407	1	68	3	1	666	0.8
407	1	69	3	0	485	0.7
407	1	70	2	0	4240	0.6
407	1	71	4	0	1000	0.7
407	1	72	4	0	1081	0.6
407	1	73	2	1	1141	0.8
407	1	74	1	0	935	0.9
407	1	75	3	1	1453	0.9
407	1	76	3	1	799	0.8
407	1	77	1	1	1584	0.6
407	1	78	1	0	1902	0.6
407	1	79	1	0	852	1
407	1	80	4	0	5889	0.8
407	2	1	1	0	1104	0.5
407	2	2	2	1	1197	0.5
407	2	3	3	1	2006	0.5
407	2	4	3	0	932	0.7
407	2	5	1	1	350	0.6
407	2	6	1	1	1991	0.7
407	2	7	1	1	872	0.8
407	2	8	4	1	2374	0.5
407	2	9	4	1	1144	0.55
407	2	10	2	0	1306	0.5
407	2	11	2	1	1115	0.6
407	2	12	2	1	1281	0.9
407	2	13	4	1	805	0.9
407	2	14	4	1	815	0.7
407	2	15	3	0	1276	0.5
407	2	16	3	0	602	0.7
407	2	17	3	1	1920	0.6
407	2	18	4	0	1046	0.6
407	2	19	3	1	1721	0.6
407	2	20	1	1	930	0.9
407	2	21	3	0	1105	0.6
407	2	22	2	1	594	0.9
407	2	23	4	1	2321	0.7
407	2	24	2	1	1055	0.95
407	2	25	2	1	868	1
407	2	26	4	1	1498	0.7
407	2	27	4	0	2163	0.6
407	2	28	1	1	759	0.9
407	2	29	1	1	609	1
407	2	30	1	1	1076	0.8
407	2	31	3	1	745	0.65
407	2	32	2	1	821	1
407	2	33	3	0	1202	0.8
407	2	34	2	1	1065	0.9
407	2	35	3	0	513	0.85
407	2	36	2	1	564	0.9
407	2	37	4	0	1046	0.65
407	2	38	1	1	961	1
407	2	39	3	1	1633	0.6
407	2	40	2	1	4102	0.5
407	2	41	1	1	534	1
407	2	42	2	1	531	1
407	2	43	3	0	934	0.9
407	2	44	1	1	600	1
407	2	45	4	1	1984	0.7
407	2	46	4	0	504	0.8
407	2	47	1	1	600	0.9
407	2	48	4	1	1919	0.8
407	2	49	1	1	444	1
407	2	50	4	1	409	0.75
407	2	51	4	0	1100	0.75
407	2	52	3	0	1357	0.8
407	2	53	4	0	536	0.6
407	2	54	3	1	769	0.9
407	2	55	3	0	535	0.9
407	2	56	1	1	444	1
407	2	57	2	1	918	1
407	2	58	1	1	829	1
407	2	59	2	1	883	0.9
407	2	60	2	1	2506	0.9
407	2	61	2	1	859	0.9
407	2	62	3	1	1017	0.75
407	2	63	1	1	441	0.9
407	2	64	4	1	1582	0.7
407	2	65	2	1	495	0.9
407	2	66	1	1	906	0.95
407	2	67	1	1	900	1
407	2	68	2	1	2008	0.95
407	2	69	4	1	1585	0.75
407	2	70	3	1	1109	0.75
407	2	71	4	1	370	0.9
407	2	72	2	1	1065	0.95
407	2	73	1	1	2376	0.95
407	2	74	1	0	641	0.55
407	2	75	4	1	564	0.8
407	2	76	3	1	513	0.75
407	2	77	3	1	803	0.75
407	2	78	2	1	661	1
407	2	79	4	1	1013	0.95
407	2	80	3	0	905	0.8
407	3	1	3	0	1735	0.5
407	3	2	2	0	1255	0.5
407	3	3	1	1	1645	0.5
407	3	4	4	1	1064	0.5
407	3	5	1	1	1282	0.55
407	3	6	1	1	590	0.6
407	3	7	4	1	3276	0.5
407	3	8	3	1	2308	0.5
407	3	9	3	0	2242	0.55
407	3	10	4	1	1160	0.5
407	3	11	1	1	1526	0.7
407	3	12	2	1	2122	0.8
407	3	13	2	1	4970	0.8
407	3	14	3	1	763	0.55
407	3	15	2	1	570	0.8
407	3	16	4	0	759	0.6
407	3	17	3	1	693	0.6
407	3	18	1	1	803	0.9
407	3	19	4	0	599	0.65
407	3	20	4	0	993	0.8
407	3	21	1	1	601	0.9
407	3	22	3	0	614	0.7
407	3	23	4	1	446	0.75
407	3	24	1	1	419	0.9
407	3	25	3	1	861	0.8
407	3	26	1	1	567	0.9
407	3	27	2	1	382	0.65
407	3	28	3	0	2542	0.7
407	3	29	2	1	781	0.9
407	3	30	2	1	485	0.8
407	3	31	4	0	513	0.85
407	3	32	2	1	1294	0.9
407	3	33	4	1	899	0.6
407	3	34	2	1	531	0.9
407	3	35	2	1	1422	0.7
407	3	36	4	0	753	0.8
407	3	37	3	0	744	0.7
407	3	38	4	1	570	0.7
407	3	39	1	1	502	1
407	3	40	4	0	1675	0.55
407	3	41	1	1	769	1
407	3	42	3	0	616	0.7
407	3	43	1	1	721	1
407	3	44	2	1	389	0.9
407	3	45	3	0	756	0.8
407	3	46	1	1	719	0.9
407	3	47	2	1	1108	0.9
407	3	48	3	0	1127	0.8
407	3	49	3	0	2618	0.9
407	3	50	4	1	1028	0.65
407	3	51	2	1	1219	0.95
407	3	52	4	1	742	0.55
407	3	53	2	1	593	0.9
407	3	54	4	1	1337	0.9
407	3	55	4	1	1267	0.6
407	3	56	3	1	3632	0.55
407	3	57	1	1	697	0.9
407	3	58	3	1	1462	0.95
407	3	59	2	1	551	0.95
407	3	60	3	1	394	0.9
407	3	61	1	1	924	1
407	3	62	1	1	598	1
407	3	63	2	0	2974	0.65
407	3	64	1	1	790	0.9
407	3	65	4	0	1148	0.65
407	3	66	1	1	497	1
407	3	67	3	1	528	0.7
407	3	68	3	1	509	0.9
407	3	69	1	1	661	0.95
407	3	70	4	1	422	0.9
407	3	71	1	1	687	1
407	3	72	2	1	418	0.9
407	3	73	2	0	755	0.9
407	3	74	4	1	849	0.85
407	3	75	2	1	1032	0.9
407	3	76	3	0	1240	0.6
407	3	77	1	1	1200	0.95
407	3	78	4	1	450	0.95
407	3	79	3	1	401	0.9
407	3	80	2	1	1045	1
408	1	1	1	0	749	0.5
408	1	2	2	1	1214	0.5
408	1	3	4	0	778	0.5
408	1	4	3	0	682	0.5
408	1	5	2	1	539	0.85
408	1	6	1	0	711	0.5
408	1	7	2	1	891	1
408	1	8	1	1	2157	0.6
408	1	9	4	1	584	1
408	1	10	3	0	786	0.5
408	1	11	4	1	1264	0.6
408	1	12	2	1	561	1
408	1	13	3	1	710	0.65
408	1	14	3	0	529	0.65
408	1	15	1	0	455	0.7
408	1	16	4	1	596	0.85
408	1	17	1	0	1083	0.6
408	1	18	2	1	605	0.9
408	1	19	3	1	2196	0.5
408	1	20	2	1	801	0.85
408	1	21	1	1	634	0.55
408	1	22	3	1	680	0.65
408	1	23	4	1	675	0.7
408	1	24	2	1	596	0.9
408	1	25	1	0	1450	0.55
408	1	26	3	1	701	0.65
408	1	27	4	1	533	0.7
408	1	28	3	0	1332	0.6
408	1	29	2	1	690	0.95
408	1	30	4	1	2343	0.6
408	1	31	1	1	776	0.8
408	1	32	4	1	1426	0.55
408	1	33	2	1	506	1
408	1	34	3	1	790	0.8
408	1	35	2	1	480	1
408	1	36	3	0	1625	0.55
408	1	37	1	1	1257	0.7
408	1	38	4	1	723	0.8
408	1	39	1	1	461	0.85
408	1	40	2	1	525	1
408	1	41	3	1	546	0.7
408	1	42	4	1	627	0.75
408	1	43	2	1	871	1
408	1	44	4	1	1839	0.95
408	1	45	1	1	719	0.85
408	1	46	1	1	676	0.9
408	1	47	4	1	756	1
408	1	48	3	1	1196	0.55
408	1	49	3	1	760	0.7
408	1	50	1	1	676	1
408	1	51	2	1	930	1
408	1	52	1	1	672	1
408	1	53	4	1	606	1
408	1	54	2	1	690	1
408	1	55	3	1	2330	0.55
408	1	56	4	1	506	1
408	1	57	1	1	522	1
408	1	58	4	1	578	1
408	1	59	2	1	441	1
408	1	60	3	1	580	0.85
408	1	61	1	1	484	1
408	1	62	4	1	477	1
408	1	63	2	1	1531	0.8
408	1	64	3	1	435	0.8
408	1	65	2	1	674	0.95
408	1	66	2	1	518	1
408	1	67	2	0	618	0.5
408	1	68	1	1	683	1
408	1	69	3	1	627	0.85
408	1	70	3	1	658	0.75
408	1	71	4	1	544	1
408	1	72	3	1	525	0.65
408	1	73	1	1	580	1
408	1	74	4	1	629	1
408	1	75	4	1	718	0.85
408	1	76	4	1	318	0.85
408	1	77	3	1	637	0.65
408	1	78	1	1	454	1
408	1	79	1	1	380	1
408	1	80	2	1	631	0.9
408	2	1	4	1	897	0.5
408	2	2	4	1	1701	0.5
408	2	3	1	0	872	0.5
408	2	4	3	0	1356	0.5
408	2	5	2	0	1008	0.5
408	2	6	3	1	531	0.7
408	2	7	4	0	1345	0.55
408	2	8	1	1	737	0.5
408	2	9	4	0	601	0.55
408	2	10	3	1	1039	0.7
408	2	11	2	1	365	0.65
408	2	12	3	1	1946	0.6
408	2	13	2	1	722	1
408	2	14	2	1	789	1
408	2	15	1	1	630	0.8
408	2	16	1	1	532	1
408	2	17	1	1	488	1
408	2	18	4	1	454	0.65
408	2	19	3	1	494	0.6
408	2	20	1	1	599	1
408	2	21	3	0	551	0.65
408	2	22	1	1	856	1
408	2	23	2	1	632	1
408	2	24	2	1	453	1
408	2	25	3	0	545	0.75
408	2	26	1	1	507	1
408	2	27	4	1	679	0.65
408	2	28	2	1	699	1
408	2	29	4	1	533	0.8
408	2	30	3	0	442	0.8
408	2	31	4	1	440	0.9
408	2	32	2	1	429	1
408	2	33	3	1	723	0.6
408	2	34	1	1	532	1
408	2	35	2	1	567	1
408	2	36	4	1	473	0.8
408	2	37	4	1	578	0.85
408	2	38	3	0	1010	0.55
408	2	39	3	1	496	0.8
408	2	40	2	1	389	1
408	2	41	1	1	374	1
408	2	42	4	1	748	0.8
408	2	43	1	1	600	1
408	2	44	2	1	486	1
408	2	45	2	1	630	1
408	2	46	1	1	667	1
408	2	47	3	1	468	0.65
408	2	48	4	1	562	0.6
408	2	49	2	1	530	1
408	2	50	1	1	475	1
408	2	51	1	1	471	1
408	2	52	2	1	343	1
408	2	53	4	1	515	0.65
408	2	54	3	1	764	0.75
408	2	55	4	1	538	0.7
408	2	56	3	1	446	0.65
408	2	57	2	1	481	1
408	2	58	3	1	449	1
408	2	59	3	1	375	1
408	2	60	1	1	721	1
408	2	61	2	1	641	1
408	2	62	4	1	712	1
408	2	63	1	1	318	1
408	2	64	4	1	580	0.85
408	2	65	4	1	608	0.85
408	2	66	2	1	481	1
408	2	67	1	1	516	1
408	2	68	1	1	603	1
408	2	69	4	1	371	0.85
408	2	70	1	1	541	1
408	2	71	2	1	468	1
408	2	72	2	1	573	1
408	2	73	4	1	497	0.7
408	2	74	4	1	929	0.8
408	2	75	3	1	560	1
408	2	76	3	1	382	1
408	2	77	1	1	372	1
408	2	78	3	1	363	0.6
408	2	79	2	1	645	1
408	2	80	3	1	664	0.85
408	3	1	4	0	650	0.5
408	3	2	2	1	878	0.5
408	3	3	3	1	658	0.5
408	3	4	1	1	697	0.5
408	3	5	4	0	491	0.9
408	3	6	1	1	530	1
408	3	7	3	0	514	1
408	3	8	3	0	764	1
408	3	9	2	1	1712	0.65
408	3	10	2	1	1746	0.8
408	3	11	1	1	608	1
408	3	12	2	1	926	1
408	3	13	4	1	605	0.65
408	3	14	3	0	2458	0.75
408	3	15	1	1	424	1
408	3	16	4	1	828	1
408	3	17	3	1	750	0.85
408	3	18	2	1	454	1
408	3	19	2	1	447	1
408	3	20	1	1	355	1
408	3	21	1	1	1652	1
408	3	22	1	1	448	1
408	3	23	4	1	342	1
408	3	24	3	1	359	0.9
408	3	25	1	1	588	1
408	3	26	4	1	529	1
408	3	27	3	1	483	1
408	3	28	4	1	991	0.85
408	3	29	2	1	1732	1
408	3	30	4	1	437	0.95
408	3	31	3	1	562	0.8
408	3	32	2	1	548	1
408	3	33	3	1	576	0.85
408	3	34	1	1	375	1
408	3	35	4	1	957	0.85
408	3	36	3	1	562	0.8
408	3	37	1	1	645	1
408	3	38	2	1	407	0.95
408	3	39	3	1	493	0.8
408	3	40	2	1	649	1
408	3	41	2	1	348	1
408	3	42	4	1	444	0.8
408	3	43	4	1	887	0.65
408	3	44	2	1	592	1
408	3	45	3	1	468	0.8
408	3	46	1	1	808	1
408	3	47	4	0	1126	0.65
408	3	48	1	0	619	0.55
408	3	49	3	1	770	0.75
408	3	50	4	1	491	0.8
408	3	51	4	1	440	0.85
408	3	52	2	1	1207	1
408	3	53	3	1	543	0.9
408	3	54	3	1	455	1
408	3	55	2	1	610	1
408	3	56	4	1	519	0.85
408	3	57	1	1	1568	0.8
408	3	58	1	1	403	1
408	3	59	3	1	386	0.85
408	3	60	2	1	513	1
408	3	61	1	1	472	1
408	3	62	2	1	501	0.75
408	3	63	4	1	635	0.7
408	3	64	1	1	743	0.8
408	3	65	3	1	712	0.85
408	3	66	1	1	659	1
408	3	67	4	1	680	0.75
408	3	68	3	1	700	0.8
408	3	69	1	0	460	0.85
408	3	70	2	1	598	1
408	3	71	3	1	391	0.85
408	3	72	3	1	639	0.65
408	3	73	2	1	380	1
408	3	74	2	1	520	1
408	3	75	1	0	1002	0.85
408	3	76	4	1	393	0.8
408	3	77	1	1	486	1
408	3	78	4	1	651	0.8
408	3	79	4	1	353	0.7
408	3	80	2	1	571	1
409	1	1	3	0	1208	0.6
409	1	2	1	0	327	0.7
409	1	3	4	0	1432	0.7
409	1	4	3	0	688	0.65
409	1	5	1	0	1469	0.6
409	1	6	2	0	716	0.75
409	1	7	3	0	581	0.65
409	1	8	4	0	2123	0.8
409	1	9	2	0	902	0.65
409	1	10	4	0	1149	0.5
409	1	11	2	0	1124	0.75
409	1	12	4	1	1203	0.7
409	1	13	1	0	1484	0.75
409	1	14	2	1	1040	0.6
409	1	15	1	1	1962	0.7
409	1	16	3	0	948	0.75
409	1	17	1	1	2841	0.65
409	1	18	1	0	1204	0.5
409	1	19	1	0	816	0.8
409	1	20	2	0	522	0.95
409	1	21	3	0	510	0.7
409	1	22	2	1	790	0.65
409	1	23	2	1	2640	0.85
409	1	24	4	1	1010	0.7
409	1	25	2	1	960	0.9
409	1	26	3	0	2067	0.9
409	1	27	4	0	2232	0.55
409	1	28	4	0	946	0.8
409	1	29	4	1	2419	0.75
409	1	30	1	1	528	0.9
409	1	31	3	1	512	0.85
409	1	32	3	1	617	0.9
409	1	33	1	1	471	1
409	1	34	2	1	1193	0.85
409	1	35	3	1	902	0.8
409	1	36	4	0	2485	0.65
409	1	37	1	1	1724	0.95
409	1	38	2	0	2558	0.5
409	1	39	4	1	2139	0.7
409	1	40	1	1	818	0.9
409	1	41	1	1	827	0.65
409	1	42	3	1	779	0.8
409	1	43	2	1	891	0.9
409	1	44	3	1	814	0.95
409	1	45	3	1	631	0.95
409	1	46	4	0	1515	0.9
409	1	47	2	1	654	0.9
409	1	48	4	0	2235	0.6
409	1	49	2	0	1356	0.5
409	1	50	2	1	1358	0.5
409	1	51	4	0	670	1
409	1	52	1	1	566	1
409	1	53	3	1	843	1
409	1	54	3	0	2057	0.5
409	1	55	1	1	551	1
409	1	56	1	1	5591	0.7
409	1	57	3	1	924	0.5
409	1	58	2	1	1290	1
409	1	59	4	0	3094	0.65
409	1	60	2	1	885	0.9
409	1	61	3	1	1395	0.5
409	1	62	4	1	937	0.5
409	1	63	1	1	1379	1
409	1	64	4	1	553	0.5
409	1	65	2	1	1361	0.8
409	1	66	2	1	821	0.8
409	1	67	4	1	780	0.5
409	1	68	4	1	554	0.5
409	1	69	2	1	723	1
409	1	70	3	1	911	0.6
409	1	71	2	1	775	1
409	1	72	1	1	599	0.95
409	1	73	3	0	1623	0.5
409	1	74	1	1	713	0.85
409	1	75	1	1	898	1
409	1	76	4	0	581	0.5
409	1	77	3	1	800	0.5
409	1	78	3	1	701	0.5
409	1	79	1	1	681	1
409	1	80	4	1	526	0.5
409	2	1	4	1	26843	0.5
409	2	2	4	1	841	0.5
409	2	3	1	1	603	0.5
409	2	4	3	0	1302	0.5
409	2	5	4	0	1401	0.5
409	2	6	2	1	677	0.6
409	2	7	2	1	1347	1
409	2	8	3	0	1051	0.5
409	2	9	4	1	2181	0.5
409	2	10	2	1	476	1
409	2	11	3	1	1834	0.5
409	2	12	1	1	761	0.6
409	2	13	1	0	614	1
409	2	14	2	1	618	1
409	2	15	3	0	3071	0.5
409	2	16	1	1	751	1
409	2	17	3	0	727	0.5
409	2	18	3	0	616	0.5
409	2	19	2	1	451	1
409	2	20	2	1	692	1
409	2	21	1	1	531	1
409	2	22	4	1	1028	0.5
409	2	23	4	1	782	0.9
409	2	24	1	1	723	1
409	2	25	3	0	1300	0.9
409	2	26	3	0	713	0.5
409	2	27	2	1	756	1
409	2	28	4	1	549	0.65
409	2	29	1	1	807	1
409	2	30	4	1	1168	0.55
409	2	31	2	1	603	1
409	2	32	1	1	574	1
409	2	33	4	1	949	0.65
409	2	34	1	1	622	1
409	2	35	1	1	638	1
409	2	36	3	0	2115	0.6
409	2	37	2	1	604	1
409	2	38	2	1	572	1
409	2	39	4	1	2946	0.5
409	2	40	3	1	568	1
409	2	41	1	1	492	1
409	2	42	3	0	1037	0.65
409	2	43	1	1	480	1
409	2	44	2	1	990	1
409	2	45	2	1	534	1
409	2	46	4	0	1346	0.5
409	2	47	3	0	1007	0.5
409	2	48	4	1	1011	0.5
409	2	49	1	1	479	1
409	2	50	3	0	486	0.65
409	2	51	2	1	492	1
409	2	52	1	1	512	1
409	2	53	4	1	602	0.5
409	2	54	1	1	1904	1
409	2	55	4	1	645	0.55
409	2	56	4	1	382	0.65
409	2	57	2	1	691	1
409	2	58	4	1	911	0.75
409	2	59	1	0	479	0.5
409	2	60	3	0	1175	0.6
409	2	61	2	1	547	1
409	2	62	2	1	577	1
409	2	63	3	0	1411	0.55
409	2	64	3	0	775	0.65
409	2	65	4	1	662	0.65
409	2	66	4	1	500	0.5
409	2	67	3	0	601	0.6
409	2	68	1	1	552	1
409	2	69	2	1	501	1
409	2	70	1	1	610	0.8
409	2	71	2	1	751	1
409	2	72	1	1	517	1
409	2	73	4	1	1686	0.5
409	2	74	2	1	620	1
409	2	75	2	1	524	1
409	2	76	3	0	503	0.5
409	2	77	3	0	370	0.5
409	2	78	4	1	437	0.5
409	2	79	3	1	530	0.5
409	2	80	1	1	380	1
409	3	1	4	1	1040	0.5
409	3	2	3	1	609	0.5
409	3	3	1	0	690	1
409	3	4	1	1	557	1
409	3	5	3	0	1173	0.5
409	3	6	3	0	391	0.5
409	3	7	2	1	840	0.5
409	3	8	4	1	800	0.5
409	3	9	4	1	480	0.5
409	3	10	2	1	537	1
409	3	11	1	0	2226	1
409	3	12	3	1	4343	0.5
409	3	13	2	1	533	1
409	3	14	1	0	1302	1
409	3	15	2	1	562	1
409	3	16	4	1	345	0.5
409	3	17	3	1	6290	0.5
409	3	18	4	1	328	0.5
409	3	19	2	1	426	1
409	3	20	2	1	600	1
409	3	21	1	0	596	1
409	3	22	1	1	416	1
409	3	23	3	1	2489	0.5
409	3	24	3	0	1473	0.5
409	3	25	2	1	488	1
409	3	26	1	1	2191	1
409	3	27	3	1	2162	0.5
409	3	28	4	1	738	0.5
409	3	29	2	1	700	1
409	3	30	1	1	789	1
409	3	31	4	1	383	0.5
409	3	32	4	1	648	0.5
409	3	33	3	1	5822	0.5
409	3	34	1	0	494	0.85
409	3	35	3	1	2592	0.5
409	3	36	2	1	648	1
409	3	37	4	1	808	0.5
409	3	38	4	1	481	0.5
409	3	39	1	1	3340	1
409	3	40	4	1	541	0.5
409	3	41	1	1	657	1
409	3	42	2	1	494	1
409	3	43	3	1	2282	0.5
409	3	44	4	1	522	0.5
409	3	45	3	0	603	0.5
409	3	46	2	1	559	1
409	3	47	1	1	494	1
409	3	48	2	1	527	1
409	3	49	3	1	881	0.5
409	3	50	1	1	521	1
409	3	51	4	1	329	0.5
409	3	52	2	1	559	1
409	3	53	3	0	457	0.5
409	3	54	2	1	573	1
409	3	55	3	1	2636	0.5
409	3	56	1	1	388	1
409	3	57	4	1	590	0.5
409	3	58	3	1	3660	0.5
409	3	59	1	0	475	1
409	3	60	4	0	454	0.5
409	3	61	2	1	482	1
409	3	62	1	1	329	1
409	3	63	2	1	367	1
409	3	64	4	1	937	0.5
409	3	65	2	1	906	1
409	3	66	4	1	514	0.5
409	3	67	3	1	3455	0.5
409	3	68	1	1	366	1
409	3	69	2	1	421	1
409	3	70	2	1	498	1
409	3	71	4	1	330	0.5
409	3	72	4	1	746	0.5
409	3	73	3	1	2922	0.5
409	3	74	4	1	416	0.5
409	3	75	1	1	479	1
409	3	76	2	1	414	1
409	3	77	3	1	4253	0.5
409	3	78	1	1	639	1
409	3	79	3	0	1534	0.5
409	3	80	1	1	523	1
410	1	1	1	0	566	0.5
410	1	2	2	0	833	0.5
410	1	3	4	0	654	0.5
410	1	4	2	0	628	0.5
410	1	5	3	0	886	0.5
410	1	6	2	0	698	0.55
410	1	7	2	0	600	0.55
410	1	8	4	1	654	0.6
410	1	9	3	1	705	0.5
410	1	10	1	1	920	0.55
410	1	11	3	0	618	0.65
410	1	12	4	1	470	0.7
410	1	13	1	0	784	0.5
410	1	14	4	0	1053	0.65
410	1	15	1	0	997	0.6
410	1	16	3	0	811	0.65
410	1	17	1	1	970	0.7
410	1	18	1	0	620	0.65
410	1	19	2	1	1171	0.7
410	1	20	3	0	488	0.7
410	1	21	1	1	531	0.85
410	1	22	4	0	1284	0.7
410	1	23	1	1	781	0.7
410	1	24	3	1	876	0.85
410	1	25	2	0	1334	0.8
410	1	26	2	1	663	0.8
410	1	27	3	0	752	0.6
410	1	28	4	1	1162	0.7
410	1	29	4	1	611	0.85
410	1	30	3	0	846	0.85
410	1	31	4	1	573	0.7
410	1	32	2	0	539	0.85
410	1	33	4	1	311	0.9
410	1	34	1	1	830	0.6
410	1	35	4	1	471	1
410	1	36	2	0	1264	0.65
410	1	37	4	1	409	0.95
410	1	38	1	0	932	0.8
410	1	39	2	0	411	0.9
410	1	40	2	0	446	0.8
410	1	41	4	1	377	0.85
410	1	42	3	0	819	0.5
410	1	43	2	1	348	0.8
410	1	44	1	1	681	0.7
410	1	45	1	1	412	0.8
410	1	46	3	1	934	0.8
410	1	47	3	1	304	0.9
410	1	48	3	1	393	0.95
410	1	49	4	1	602	0.85
410	1	50	2	0	783	0.6
410	1	51	1	1	500	0.8
410	1	52	2	1	367	0.85
410	1	53	3	1	403	0.95
410	1	54	1	1	519	0.85
410	1	55	4	1	438	0.95
410	1	56	4	1	477	1
410	1	57	3	1	550	0.95
410	1	58	4	1	355	1
410	1	59	1	1	516	0.8
410	1	60	3	1	467	1
410	1	61	2	1	419	0.7
410	1	62	3	1	344	1
410	1	63	1	1	579	0.9
410	1	64	2	1	457	0.9
410	1	65	2	1	400	0.95
410	1	66	4	1	363	1
410	1	67	4	1	584	0.9
410	1	68	4	1	606	0.95
410	1	69	1	1	425	0.9
410	1	70	4	1	626	0.95
410	1	71	2	1	312	0.95
410	1	72	3	1	398	1
410	1	73	1	1	453	0.85
410	1	74	2	1	396	0.9
410	1	75	2	1	382	1
410	1	76	3	1	476	0.9
410	1	77	3	1	437	0.95
410	1	78	1	1	409	0.9
410	1	79	3	1	369	0.95
[truncated: 7,601 more rows]

## Sheet: Figure3
	Condition	VMPFC	DMPFC	IFG+INS							Gender
402	1	-0.171613	-1.34146	-1.41878		Legend				402	0
403	1	-0.62323	0.431791	-0.790984						403	0
404	1	-3.74562	-0.0984214	0.473755		Condition:		Correct		404	1
405	1	0.115214	0.116866	0.964262		1 = Gain Partial		0 = Incorrect		405	0
406	1	-1.69109	0.481467	0.580495		2 = Loss Partial		1 = correct		406	0
407	1	-1.45047	0.525901	0.357234		3 = Gain Complete				407	1
408	1	-0.0244589	2.07615	1.87563		4 = Loss Complete				408	0
410	1	1.33041	1.96708	0.668222						409	0
411	1	-1.79059	1.81804	0.943153						410	0
412	1	-0.70023	-0.797101	-0.365818						411	0
413	1	-2.041	-0.969605	-0.622554						412	0
414	1	-0.715428	-0.131116	0.558415						413	0
415	1	0.60574	-0.265263	0.300464						414	1
416	1	-1.70024	-1.43601	-0.0972014						415	0
417	1	-2.63473	1.29419	0.672322						416	0
418	1	0.657104	0.00399282	0.37882						417	0
419	1	-1.26449	-0.408226	0.514515						418	1
420	1	-0.399598	0.860906	0.150535						419	1
421	1	-0.93068	1.22825	-0.496326						420	0
422	1	-3.86094	1.39279	0.92735						421	0
423	1	-2.0859	0.591641	0.791353						422	1
424	1	-0.992069	0.0636887	-0.819046						423	0
425	1	-1.57485	-1.54573	-0.552443						424	0
426	1	-0.384236	-0.562815	0.366149						425	1
428	1	-0.854835	2.7213	1.80642						426	1
429	1	0.195353	0.441486	0.383255						427	1
430	1	-1.65166	0.51987	0.284161						428	1
431	1	-1.22215	0.694011	0.27722						429	0
432	1	0.840048	1.23602	1.38069						430	0
433	1	-0.863755	-0.292404	0.545402						431	0
434	1	-1.4003	-0.264543	0.161628						432	0
435	1	-2.75129	-1.41977	-0.45108						433	1
436	1	-0.846641	-0.572038	-0.584591						434	1
437	1	-2.5214	-1.82995	0.0732741						435	1
438	1	-2.06151	-0.448468	-0.719876						436	0
439	1	-0.018589	1.45159	1.23986						437	0
440	1	1.30889	2.26737	1.84955						438	1
441	1	-1.15641	1.91458	0.485746	0.480367					439	1
402	2	0.511203	-0.959448	-0.954647						440	1
403	2	-2.80063	0.921996	-0.42182						441	1
404	2	-2.60141	0.0107707	0.242099
405	2	0.881431	-0.416528	0.608216
406	2	-3.24985	1.00305	0.703465
407	2	-4.67483	1.12482	0.579088
408	2	-0.282498	3.28082	2.78157
410	2	0.000110062	1.12621	0.00994292
411	2	-1.94769	1.00841	-0.0575412
412	2	-1.67999	-0.298572	0.265893
413	2	-3.45113	0.118213	-0.379471
414	2	-3.16999	-0.648479	-0.129517
415	2	-1.84548	0.832781	0.290152
416	2	-2.43506	-0.235566	-0.0159211
417	2	-4.85431	-0.505392	-0.599636
418	2	0.985192	0.980672	0.994293
419	2	-2.56025	0.969507	0.753634
420	2	-0.605164	2.40536	1.34648
421	2	-1.51768	0.557591	-0.400722
422	2	-3.21847	0.829175	0.814503
423	2	-1.35847	1.22238	1.3209
424	2	-1.76113	0.0731378	-0.787191
425	2	-0.311726	-0.549764	0.322683
426	2	-0.988111	-0.206528	0.680304
428	2	-1.57788	1.94573	1.09088
429	2	0.158751	0.279334	-0.0254451
430	2	-3.10076	2.5067	1.30527
431	2	-1.43104	-0.180305	-0.620448
432	2	1.72574	1.91932	1.82446
433	2	-2.68403	-0.334938	0.499759
434	2	-1.51588	-0.192728	0.0800457
435	2	-1.89236	0.40256	1.24031
436	2	-1.83794	-0.123246	0.335637
437	2	-1.76633	-0.320805	0.30342
438	2	-1.85793	-0.213679	-0.0604129
439	2	-0.994417	1.81325	0.921011
440	2	-1.09826	1.45606	0.475116
441	2	-2.04571	-0.707874	-1.42838
402	3	1.25388	-0.841236	-1.37207
403	3	-1.08573	0.855285	0.769147
404	3	-3.32571	-0.910389	-0.453499
405	3	0.281075	-0.298395	0.82598
406	3	-2.70182	0.407314	0.469738
407	3	-1.39617	2.37079	1.88318
408	3	1.0567	2.10706	1.66292
410	3	-0.199681	1.76831	0.554024
411	3	-2.39222	0.829328	0.0672564
412	3	-0.434915	-0.558565	0.402691
413	3	-2.31833	-0.304202	-0.360175
414	3	-2.72085	-0.289606	0.146223
415	3	-0.992082	-1.21406	0.373728
416	3	-2.41674	-1.19969	-0.423429
417	3	-3.26643	1.13247	0.434228
418	3	1.35285	0.20967	0.28704
419	3	-2.03607	-0.225146	0.643919
420	3	-0.891725	0.719711	0.168072
421	3	-0.339976	1.44736	0.275273
422	3	-4.06607	0.784839	1.29196
423	3	-1.01406	1.18061	1.2519
424	3	-1.4283	0.611492	-0.0708882
425	3	-0.915593	-0.69889	0.56446
426	3	0.010032	-0.478001	0.158636
428	3	-1.38738	1.34145	0.937229
429	3	0.0432956	1.0409	0.206073
430	3	-1.9101	2.67784	2.25558
431	3	-2.09651	-0.72107	-0.86543
432	3	1.4915	1.07134	1.09578
433	3	-1.49531	-1.05702	0.0695871
434	3	-1.56164	0.148604	0.504199
435	3	-3.23377	-0.443695	0.285122
436	3	0.427641	-0.804449	-1.07486
437	3	-2.67132	-1.08303	0.924087
438	3	-1.3464	-0.474159	-0.407954
439	3	0.452189	0.794333	0.517165
440	3	-1.86716	0.585493	0.298198
441	3	-0.769344	0.722792	-0.892826
402	4	-1.10758	-1.59166	-1.63
403	4	0.028002	2.21285	0.847647
404	4	-3.08429	-0.813165	-0.0864905
405	4	0.00403331	-0.444651	0.354841
406	4	-2.09104	0.401755	0.545977
407	4	-1.9779	3.37504	2.32935
408	4	0.453678	3.36615	2.78572
410	4	0.287769	1.5509	0.380479
411	4	-2.49149	2.13192	0.720632
412	4	-1.13555	0.0219416	0.445968
413	4	-3.48877	0.0383729	0.170767
414	4	-2.81808	-1.37407	-1.6562
415	4	-1.1014	1.36747	0.497331
416	4	-2.51131	-0.583534	0.00355354
417	4	-3.77415	2.2561	1.51324
418	4	1.51048	-0.453191	0.0892414
419	4	-0.483551	0.316234	0.626029
420	4	-0.274265	1.26647	0.54156
421	4	0.18287	1.05496	-0.353893
422	4	-2.79476	0.714992	1.3715
423	4	-1.86064	0.860736	1.20773
424	4	-2.61376	-0.438959	-1.1748
425	4	-1.4307	-2.30047	-0.472179
426	4	-0.803719	-1.33224	-0.376478
428	4	0.0812755	2.51458	2.57337
429	4	-0.131623	0.691466	-0.0492706
430	4	-1.93143	2.63374	2.17991
431	4	-1.27935	-0.129484	-0.628397
432	4	0.897481	1.53705	2.10275
433	4	-2.92311	-1.09555	-0.24421
434	4	-1.0189	-0.446099	0.473788
435	4	-2.43665	-0.00650975	0.0886213
436	4	-0.631319	-0.762827	-0.843855
437	4	-0.906745	-0.630576	-0.00464877
438	4	-2.19339	0.546594	0.624237
439	4	-2.53256	-0.958601	-1.04721
440	4	-1.66994	0.176797	0.262192
441	4	-1.21385	1.01348	-0.282501

## Sheet: Figure4
Figure4B							Figure4C								Gender
	β	αCON	αDIS	αV	w		SubID	Trial	Condition	Estimated Correct				402	0
402	5.77594	0.621202	0.270337	0.0796894	0.839532		402	1	1	50		Legend		403	0
403	4.42618	0.388059	0.183032	0.0586193	0.385937		402	2	1	84.4978				404	1
404	9.97211	0.052999	0.0126449	0.119287	0.990465		402	3	1	82.9472		Condition:		405	0
405	4.38073	0.213438	0.0979171	0.179016	0.540965		402	4	1	66.6398		1 = Gain Partial		406	0
406	4.72421	0.384337	0.0926784	0.60628	0.020368		402	5	1	68.4413		2 = Loss Partial		407	1
407	3.73865	0.0996236	0.00818598	0.053777	0.615453		402	6	1	70.6626		3 = Gain Complete		408	0
408	6.97137	0.317331	0.242708	0.0258008	0.710117		402	7	1	90.7804		4 = Loss Complete		409	0
409	3.99058	0.202039	0.0201275	0.00121115	0.537716		402	8	1	85.0241				410	0
410	4.04105	0.314968	0.0044445	0.979333	0.217577		402	9	1	94.4507				411	0
411	5.71212	0.22232	0.111767	0.985121	0.556265		402	10	1	85.992				412	0
412	4.39354	0.588233	0.00339395	0.193593	0.906327		402	11	1	93.796				413	0
413	2.95265	0.895556	0.157692	0.795302	0.0244561		402	12	1	93.7184				414	1
414	1.86425	0.754144	0.0134498	0.0027124	0.462492		402	13	1	94.8952				415	0
415	3.31412	0.245856	0.011459	0.118783	0.481067		402	14	1	90.3247				416	0
416	2.22163	0.67629	0.00451907	0.000375397	0.528873		402	15	1	86.3075				417	0
417	2.89505	0.861116	0.246812	0.136514	0.686331		402	16	1	91.7049				418	1
418	5.80475	0.102123	0.00966957	0.961395	0.984584		402	17	1	92.9024				419	1
419	3.3963	0.539039	0.351357	0.957895	0.151947		402	18	1	93.0301				420	0
420	5.18897	0.397075	0.200134	0.0925598	0.57801		402	19	1	81.1567				421	0
421	5.48444	0.295201	0.175471	0.824529	0.717703		402	20	1	86.2886				422	1
422	3.93805	0.295933	0.0328716	0.0935234	0.897777		402	1	2	50				423	0
423	5.23897	0.176325	0.187228	0.0226137	0.952269		402	2	2	90.2123				424	0
424	5.05797	0.32142	0.0738238	0.266425	0.272292		402	3	2	98.5125				425	1
425	3.16003	0.692566	0.23523	0.0499982	0.877182		402	4	2	93.3388				426	1
426	5.24179	0.245602	0.206671	0.0338491	0.0510017		402	5	2	96.3326				427	1
427	2.04202	0.36098	0.0039529	0.897541	0.0298371		402	6	2	98.8845				428	1
428	5.41124	0.445401	0.335503	0.819646	0.487372		402	7	2	96.675				429	0
429	3.49134	0.307874	0.0264074	0.357487	0.993984		402	8	2	98.0122				430	0
430	4.88072	0.438854	0.376008	0.0333318	0.613665		402	9	2	97.7878				431	0
431	4.7942	0.13349	0.00125792	0.697156	0.747232		402	10	2	97.1224				432	0
432	4.87692	0.190513	0.0808928	0.973799	0.996393		402	11	2	97.1547				433	1
433	4.69727	0.438381	0.0602488	0.102568	0.74759		402	12	2	99.0643				434	1
434	3.79391	0.380281	0.170756	0.897375	0.604483		402	13	2	98.2297				435	1
435	2.48435	0.526716	0.0989191	0.133179	0.0255385		402	14	2	98.1283				436	0
436	8.94592	0.390757	0.317809	0.997409	0.996538		402	15	2	99.1953				437	0
437	2.69061	0.994524	0.266353	0.997279	0.0212442		402	16	2	92.4085				438	1
438	1.55772	0.522742	0.179032	0.861188	0.029396		402	17	2	95.3403				439	1
439	9.96303	0.140101	0.19486	0.129872	0.969945		402	18	2	98.7929				440	1
440	5.59186	0.450518	0.131266	0.258251	0.71646		402	19	2	96.6307				441	1
441	1.42658	0.649577	0.00168693	0.428385	0.982779		402	20	2	96.7334
							402	1	3	50
							402	2	3	58.2882
							402	3	3	68.6321
							402	4	3	68.5874
							402	5	3	40.5469
							402	6	3	62.2931
							402	7	3	63.2909
							402	8	3	65.6028
							402	9	3	76.6652
							402	10	3	73.4234
							402	11	3	70.8693
							402	12	3	83.0925
							402	13	3	87.5761
							402	14	3	87.7128
							402	15	3	94.6065
							402	16	3	88.0142
							402	17	3	92.0744
							402	18	3	94.2018
							402	19	3	93.1522
							402	20	3	96.0868
							402	1	4	50
							402	2	4	68.989
							402	3	4	92.1454
							402	4	4	96.4476
							402	5	4	95.187
							402	6	4	98.8426
							402	7	4	99.3144
							402	8	4	93.0934
							402	9	4	96.2731
							402	10	4	85.0729
							402	11	4	98.3075
							402	12	4	98.5075
							402	13	4	97.6581
							402	14	4	99.1146
							402	15	4	95.2042
							402	16	4	98.4928
							402	17	4	95.8091
							402	18	4	95.8792
							402	19	4	97.9756
							402	20	4	98.4151
							403	1	1	50
							403	2	1	48.5722
							403	3	1	47.7897
							403	4	1	65.3045
							403	5	1	71.3993
							403	6	1	64.7513
							403	7	1	68.3974
							403	8	1	69.7799
							403	9	1	72.1417
							403	10	1	71.377
							403	11	1	67.102
							403	12	1	69.3897
							403	13	1	71.4346
							403	14	1	67.453
							403	15	1	67.8167
							403	16	1	69.0928
							403	17	1	71.8278
							403	18	1	73.9957
							403	19	1	74.0385
							403	20	1	76.3173
							403	1	2	50
							403	2	2	71.7158
							403	3	2	60.9237
							403	4	2	79.0421
							403	5	2	82.8264
							403	6	2	86.2452
							403	7	2	91.2042
							403	8	2	89.6674
							403	9	2	92.4809
							403	10	2	94.3689
							403	11	2	91.5859
							403	12	2	94.1407
							403	13	2	95.1766
							403	14	2	95.6801
							403	15	2	95.7548
							403	16	2	95.0902
							403	17	2	94.6893
							403	18	2	96.4893
							403	19	2	92.6584
							403	20	2	93.5576
							403	1	3	50
							403	2	3	62.1344
							403	3	3	49.7249
							403	4	3	60.4345
							403	5	3	71.5102
							403	6	3	63.4394
							403	7	3	71.1442
							403	8	3	67.1728
							403	9	3	68.7471
							403	10	3	59.4341
							403	11	3	66.1781
							403	12	3	76.8654
							403	13	3	74.6402
							403	14	3	81.6678
							403	15	3	78.7648
							403	16	3	84.0877
							403	17	3	82.009
							403	18	3	85.8756
							403	19	3	87.8886
							403	20	3	85.1031
							403	1	4	50
							403	2	4	65.6262
							403	3	4	78.2615
							403	4	4	77.7797
							403	5	4	86.3746
							403	6	4	87.4799
							403	7	4	93.3032
							403	8	4	87.4078
							403	9	4	90.0155
							403	10	4	89.9887
							403	11	4	87.8504
							403	12	4	93.0016
							403	13	4	93.9945
							403	14	4	94.8242
							403	15	4	90.7617
							403	16	4	94.2036
							403	17	4	95.1884
							403	18	4	95.5727
							403	19	4	93.3372
							403	20	4	93.4755
							404	1	1	50
							404	2	1	58.1687
							404	3	1	53.9142
							404	4	1	60.9318
							404	5	1	64.7162
							404	6	1	67.138
							404	7	1	61.9466
							404	8	1	62.1694
							404	9	1	65.216
							404	10	1	67.8239
							404	11	1	67.6408
							404	12	1	66.7721
							404	13	1	67.1845
							404	14	1	70.1546
							404	15	1	66.1328
							404	16	1	68.8235
							404	17	1	70.632
							404	18	1	71.6409
							404	19	1	72.5923
							404	20	1	71.9773
							404	1	2	50
							404	2	2	54.5291
							404	3	2	59.3414
							404	4	2	59.8626
							404	5	2	62.3999
							404	6	2	69.3045
							404	7	2	73.4917
							404	8	2	80.5573
							404	9	2	83.3434
							404	10	2	85.9396
							404	11	2	88.7166
							404	12	2	91.3111
							404	13	2	92.7049
							404	14	2	93.2786
							404	15	2	94.6016
							404	16	2	96.0421
							404	17	2	96.7233
							404	18	2	97.3764
							404	19	2	97.8198
							404	20	2	98.337
							404	1	3	50
							404	2	3	48.9506
							404	3	3	49.8747
							404	4	3	52.6503
							404	5	3	55.2112
							404	6	3	55.5332
							404	7	3	56.1901
							404	8	3	57.0128
							404	9	3	59.3389
							404	10	3	61.749
							404	11	3	64.89
							404	12	3	67.9949
							404	13	3	67.9203
							404	14	3	69.5233
							404	15	3	71.0111
							404	16	3	74.1065
							404	17	3	75.2096
							404	18	3	75.9192
							404	19	3	75.1929
							404	20	3	77.4291
							404	1	4	50
							404	2	4	54.4811
							404	3	4	57.9971
							404	4	4	61.587
							404	5	4	68.1937
							404	6	4	72.7434
							404	7	4	79.1792
							404	8	4	85.0439
							404	9	4	85.3279
							404	10	4	88.7417
							404	11	4	91.9093
							404	12	4	92.9779
							404	13	4	93.887
							404	14	4	95.0059
							404	15	4	96.3273
							404	16	4	96.6043
							404	17	4	97.1908
							404	18	4	97.6756
							404	19	4	98.2325
							404	20	4	98.638
							405	1	1	50
							405	2	1	57.2697
							405	3	1	57.4967
							405	4	1	64.4048
							405	5	1	64.6418
							405	6	1	66.016
							405	7	1	71.0219
							405	8	1	78.4801
							405	9	1	78.5213
							405	10	1	80.8678
							405	11	1	82.6915
							405	12	1	85.0639
							405	13	1	83.6486
							405	14	1	82.6134
							405	15	1	81.6496
							405	16	1	83.9424
							405	17	1	85.3709
							405	18	1	86.2475
							405	19	1	84.1651
							405	20	1	82.703
							405	1	2	50
							405	2	2	54.1294
							405	3	2	49.8383
							405	4	2	59.1082
							405	5	2	75.4184
							405	6	2	79.7482
							405	7	2	85.2933
							405	8	2	85.4541
							405	9	2	90.3367
							405	10	2	90.6378
							405	11	2	90.774
							405	12	2	93.3713
							405	13	2	93.472
							405	14	2	93.9538
							405	15	2	94.4783
							405	16	2	93.5085
							405	17	2	94.4005
							405	18	2	94.8899
							405	19	2	94.1174
							405	20	2	94.0542
							405	1	3	50
							405	2	3	49.6426
							405	3	3	49.6515
							405	4	3	53.6342
							405	5	3	55.9342
							405	6	3	55.5059
							405	7	3	58.9731
							405	8	3	59.5575
							405	9	3	60.7163
							405	10	3	62.3718
							405	11	3	63.1469
							405	12	3	67.7559
							405	13	3	72.361
							405	14	3	71.6278
							405	15	3	74.9523
							405	16	3	75.2861
							405	17	3	75.8104
							405	18	3	75.9182
							405	19	3	78.5785
							405	20	3	75.244
							405	1	4	50
							405	2	4	59.8257
							405	3	4	66.9779
							405	4	4	75.3911
							405	5	4	74.3463
							405	6	4	78.844
							405	7	4	85.0537
							405	8	4	86.477
							405	9	4	85.6402
							405	10	4	84.1639
							405	11	4	88.6076
							405	12	4	89.8313
							405	13	4	86.7351
							405	14	4	88.5975
							405	15	4	89.1074
							405	16	4	90.6729
							405	17	4	92.0563
							405	18	4	92.7225
							405	19	4	93.2273
							405	20	4	93.363
							406	1	1	50
							406	2	1	86.0048
							406	3	1	82.4854
							406	4	1	87.077
							406	5	1	91.4142
							406	6	1	90.4964
							406	7	1	90.2624
							406	8	1	93.6868
							406	9	1	93.9489
							406	10	1	92.9296
							406	11	1	93.9566
							406	12	1	92.8993
							406	13	1	93.0405
							406	14	1	94.2545
							406	15	1	94.1959
							406	16	1	94.0238
							406	17	1	91.119
							406	18	1	92.4515
							406	19	1	94.4991
							406	20	1	94.5461
							406	1	2	50
							406	2	2	44.293
							406	3	2	63.0313
							406	4	2	78.5385
							406	5	2	91.2969
							406	6	2	92.59
							406	7	2	95.5174
							406	8	2	97.5592
							406	9	2	97.593
							406	10	2	96.5492
							406	11	2	88.3398
							406	12	2	95.153
							406	13	2	97.152
							406	14	2	95.8715
							406	15	2	97.1921
							406	16	2	98.0851
							406	17	2	97.5876
							406	18	2	97.7308
							406	19	2	97.9895
							406	20	2	97.91
							406	1	3	50
							406	2	3	46.4086
							406	3	3	55.4445
							406	4	3	56.8895
							406	5	3	58.5626
							406	6	3	65.3388
							406	7	3	65.6127
							406	8	3	66.8323
							406	9	3	73.8459
							406	10	3	72.8412
							406	11	3	74.0993
							406	12	3	76.1632
							406	13	3	72.7363
							406	14	3	69.7131
							406	15	3	70.4725
							406	16	3	61.2869
							406	17	3	68.9548
							406	18	3	63.5791
							406	19	3	65.5965
							406	20	3	73.5791
							406	1	4	50
							406	2	4	75.7702
							406	3	4	87.0908
							406	4	4	73.1015
							406	5	4	80.3744
							406	6	4	84.9009
							406	7	4	80.4754
							406	8	4	72.1845
							406	9	4	74.5602
							406	10	4	78.0772
							406	11	4	74.9773
							406	12	4	78.6828
							406	13	4	86.0497
							406	14	4	89.1106
							406	15	4	91.4643
							406	16	4	82.2698
							406	17	4	85.758
							406	18	4	81.5312
							406	19	4	84.1105
							406	20	4	91.0075
							407	1	1	50
							407	2	1	55.8265
							407	3	1	58.5543
							407	4	1	61.3951
							407	5	1	62.9495
							407	6	1	66.3966
							407	7	1	71.4378
							407	8	1	71.3369
							407	9	1	75.3277
							407	10	1	78.4989
							407	11	1	78.8637
							407	12	1	80.7587
							407	13	1	81.7459
							407	14	1	80.3006
							407	15	1	81.0225
							407	16	1	81.2753
							407	17	1	81.8082
							407	18	1	82.2421
							407	19	1	82.4117
							407	20	1	82.333
							407	1	2	50
							407	2	2	50.1742
							407	3	2	50.2504
							407	4	2	53.4151
							407	5	2	58.5689
							407	6	2	63.0582
							407	7	2	65.1086
							407	8	2	68.4428
							407	9	2	69.0874
							407	10	2	74.0748
							407	11	2	77.6453
							407	12	2	77.738
							407	13	2	77.9771
							407	14	2	78.7427
							407	15	2	81.6164
							407	16	2	80.7414
							407	17	2	79.6995
							407	18	2	80.4039
							407	19	2	79.4074
							407	20	2	80.3892
							407	1	3	50
							407	2	3	49.745
							407	3	3	49.7568
							407	4	3	50.491
							407	5	3	50.7177
							407	6	3	50.7908
							407	7	3	51.0029
							407	8	3	51.4839
							407	9	3	51.6876
							407	10	3	51.8667
							407	11	3	52.4731
							407	12	3	53.1364
							407	13	3	53.3695
							407	14	3	53.9332
							407	15	3	55.2121
							407	16	3	55.3669
							407	17	3	56.7278
							407	18	3	57.3687
							407	19	3	58.2969
							407	20	3	58.8096
							407	1	4	50
							407	2	4	53.3911
							407	3	4	61.8269
							407	4	4	68.2662
							407	5	4	69.6387
							407	6	4	65.3006
							407	7	4	66.1816
							407	8	4	70.2255
							407	9	4	69.7899
							407	10	4	68.6142
							407	11	4	67.8792
							407	12	4	69.4546
							407	13	4	72.9027
							407	14	4	75.8432
							407	15	4	76.8392
							407	16	4	74.5075
							407	17	4	78.5912
							407	18	4	77.9958
							407	19	4	78.57
							407	20	4	79.4909
							408	1	1	50
							408	2	1	59.706
							408	3	1	75.4556
							408	4	1	94.0031
							408	5	1	93.8639
							408	6	1	93.6808
							408	7	1	97.2402
							408	8	1	98.0748
							408	9	1	96.8314
							408	10	1	98.2112
							408	11	1	98.7173
							408	12	1	98.1705
							408	13	1	99.0147
							408	14	1	98.7668
							408	15	1	99.2384
							408	16	1	98.7081
							408	17	1	98.8113
							408	18	1	98.0104
							408	19	1	97.6935
							408	20	1	97.3616
							408	1	2	50
							408	2	2	73.714
							408	3	2	93.6426
							408	4	2	94.6454
							408	5	2	91.108
							408	6	2	94.0106
							408	7	2	96.8678
							408	8	2	97.8502
							408	9	2	95.4627
							408	10	2	94.0188
							408	11	2	98.0378
							408	12	2	99.0871
							408	13	2	95.488
							408	14	2	95.3347
							408	15	2	93.7281
							408	16	2	93.4852
							408	17	2	97.853
							408	18	2	99.0094
							408	19	2	91.0903
							408	20	2	96.9911
							408	1	3	50
							408	2	3	41.3304
							408	3	3	51.129
							408	4	3	60.8383
							408	5	3	72.6102
							408	6	3	64.582
							408	7	3	60.5848
							408	8	3	65.9589
							408	9	3	82.0075
							408	10	3	72.4278
							408	11	3	73.2102
							408	12	3	77.8102
							408	13	3	86.5861
							408	14	3	80.8015
							408	15	3	88.0158
							408	16	3	91.7696
							408	17	3	85.8827
							408	18	3	83.4841
							408	19	3	85.2246
							408	20	3	85.3915
							408	1	4	50
							408	2	4	48.0313
							408	3	4	73.2985
							408	4	4	85.8887
							408	5	4	93.0488
							408	6	4	79.158
							408	7	4	92.1031
							408	8	4	95.8546
							408	9	4	98.4459
							408	10	4	97.035
							408	11	4	96.7372
							408	12	4	97.5016
							408	13	4	97.8397
							408	14	4	99.0244
							408	15	4	98.4582
							408	16	4	98.7975
							408	17	4	95.6173
							408	18	4	93.8601
							408	19	4	98.0036
							408	20	4	95.7217
							409	1	1	50
							409	2	1	55.034
							409	3	1	60.9069
							409	4	1	42.2321
							409	5	1	53.7117
							409	6	1	53.5606
							409	7	1	57.4498
							409	8	1	63.4428
							409	9	1	69.7763
							409	10	1	74.9621
							409	11	1	76.8724
							409	12	1	82.1434
							409	13	1	84.5819
							409	14	1	87.396
							409	15	1	88.4746
							409	16	1	88.4084
							409	17	1	88.4092
							409	18	1	89.665
							409	19	1	89.0781
							409	20	1	90.1325
							409	1	2	50
							409	2	2	56.9219
							409	3	2	60.3816
							409	4	2	67.2633
							409	5	2	70.3208
							409	6	2	72.223
							409	7	2	78.9497
							409	8	2	81.0723
							409	9	2	86.9111
							409	10	2	90.6574
							409	11	2	91.014
							409	12	2	91.0184
							409	13	2	92.7304
							409	14	2	91.1119
							409	15	2	92.786
							409	16	2	94.0588
							409	17	2	94.8207
							409	18	2	95.5076
							409	19	2	95.2156
							409	20	2	95.6194
							409	1	3	50
							409	2	3	50.0669
							409	3	3	51.453
							409	4	3	52.7057
							409	5	3	53.326
							409	6	3	53.3317
							409	7	3	53.9326
							409	8	3	54.5335
							409	9	3	55.0307
							409	10	3	54.3178
							409	11	3	53.6126
							409	12	3	54.1087
							409	13	3	53.8492
							409	14	3	53.7393
							409	15	3	55.5238
							409	16	3	54.4433
							409	17	3	54.9354
							409	18	3	55.4082
							409	19	3	56.4794
							409	20	3	56.3169
							409	1	4	50
							409	2	4	51.1274
							409	3	4	57.7713
							409	4	4	61.3512
							409	5	4	73.9875
							409	6	4	82.7784
							409	7	4	80.8536
							409	8	4	83.1083
							409	9	4	87.589
							409	10	4	88.5137
							409	11	4	91.5472
							409	12	4	88.2292
							409	13	4	84.9995
							409	14	4	85.7914
							409	15	4	82.3263
							409	16	4	83.5775
							409	17	4	88.2938
							409	18	4	90.1101
							409	19	4	92.3071
							409	20	4	92.6716
							410	1	1	50
							410	2	1	57.2556
							410	3	1	75.1398
							410	4	1	75.4628
							410	5	1	71.8359
							410	6	1	71.897
							410	7	1	71.9042
							410	8	1	71.4888
							410	9	1	71.892
							410	10	1	71.818
							410	11	1	72.6188
							410	12	1	75.1668
							410	13	1	70.4039
							410	14	1	70.5138
							410	15	1	70.5459
							410	16	1	71.0259
							410	17	1	68.018
							410	18	1	69.4506
							410	19	1	67.6542
							410	20	1	68.7863
							410	1	2	50
							410	2	2	49.1825
							410	3	2	57.4072
							410	4	2	63.3926
							410	5	2	66.527
							410	6	2	66.85
							410	7	2	69.4094
							410	8	2	81.2103
							410	9	2	81.3352
							410	10	2	73.3574
							410	11	2	73.6848
							410	12	2	73.9949
							410	13	2	85.7341
							410	14	2	86.0231
							410	15	2	90.0324
							410	16	2	95.433
							410	17	2	97.9278
							410	18	2	98.3356
							410	19	2	98.2901
							410	20	2	98.5356
							410	1	3	50
							410	2	3	50.449
							410	3	3	75.7161
							410	4	3	75.8737
							410	5	3	73.1931
							410	6	3	73.1516
							410	7	3	72.8588
							410	8	3	73.4642
							410	9	3	74.5491
							410	10	3	74.5794
							410	11	3	75.8198
							410	12	3	75.2981
							410	13	3	74.9124
							410	14	3	74.6406
							410	15	3	76.4264
							410	16	3	76.4178
							410	17	3	76.9391
							410	18	3	76.6532
							410	19	3	77.6211
							410	20	3	77.5324
							410	1	4	50
							410	2	4	49.1825
							410	3	4	65.5388
							410	4	4	80.027
							410	5	4	80.8722
							410	6	4	76.917
							410	7	4	89.5363
							410	8	4	92.3563
							410	9	4	95.5502
							410	10	4	96.2875
							410	11	4	97.0026
							410	12	4	97.8483
							410	13	4	98.6818
							410	14	4	98.9185
							410	15	4	99.0029
							410	16	4	99.0616
							410	17	4	99.1043
							410	18	4	99.0934
							410	19	4	99.2252
							410	20	4	99.4695
							411	1	1	50
							411	2	1	67.6584
							411	3	1	78.4708
							411	4	1	74.8466
							411	5	1	77.4817
							411	6	1	70.2604
							411	7	1	78.1638
							411	8	1	81.5407
							411	9	1	82.6254
							411	10	1	78.1752
							411	11	1	80.5311
							411	12	1	86.3061
							411	13	1	86.822
							411	14	1	83.3956
							411	15	1	86.9065
							411	16	1	87.6173
							411	17	1	91.8916
							411	18	1	92.7618
							411	19	1	93.7389
							411	20	1	93.0616
							411	1	2	50
							411	2	2	51.4489
							411	3	2	68.7572
							411	4	2	80.5911
							411	5	2	83.857
							411	6	2	91.1703
							411	7	2	89.4189
							411	8	2	93.6264
							411	9	2	95.773
							411	10	2	96.8006
							411	11	2	96.2304
							411	12	2	97.43
							411	13	2	97.2516
							411	14	2	96.0552
							411	15	2	97.8999
							411	16	2	97.4535
							411	17	2	98.097
							411	18	2	97.5702
							411	19	2	98.2073
							411	20	2	98.4252
							411	1	3	50
							411	2	3	59.7613
							411	3	3	77.7412
							411	4	3	82.0916
							411	5	3	73.237
							411	6	3	81.1113
							411	7	3	82.7201
							411	8	3	73.7928
							411	9	3	81.4716
							411	10	3	84.0674
							411	11	3	79.4166
							411	12	3	84.2763
							411	13	3	83.5405
							411	14	3	83.9478
							411	15	3	83.3622
							411	16	3	86.3194
							411	17	3	84.9198
							411	18	3	88.1905
							411	19	3	89.5721
							411	20	3	85.083
							411	1	4	50
							411	2	4	68.2525
							411	3	4	72.6013
							411	4	4	79.4596
							411	5	4	82.1644
							411	6	4	79.9627
							411	7	4	88.365
							411	8	4	89.225
							411	9	4	94.0443
							411	10	4	94.9865
							411	11	4	94.6096
							411	12	4	96.4051
							411	13	4	94.4863
							411	14	4	91.696
							411	15	4	94.8541
							411	16	4	96.7945
							411	17	4	96.9254
							411	18	4	98.1614
							411	19	4	98.0634
							411	20	4	97.1587
							412	1	1	50
							412	2	1	60.0449
							412	3	1	76.2548
							412	4	1	93.0803
							412	5	1	95.1745
							412	6	1	95.4045
							412	7	1	95.3817
							412	8	1	95.3507
							412	9	1	95.3241
							412	10	1	95.271
							412	11	1	95.2414
							412	12	1	95.2286
							412	13	1	95.2147
							412	14	1	95.2
							412	15	1	95.1846
							412	16	1	95.1254
							412	17	1	95.0905
							412	18	1	95.0742
							412	19	1	95.0575
							412	20	1	95.0152
							412	1	2	50
							412	2	2	64.3546
							412	3	2	90.4718
							412	4	2	96.5845
							412	5	2	90.6776
							412	6	2	91.3409
							412	7	2	83.7682
							412	8	2	69.9759
							412	9	2	93.3821
							412	10	2	93.4051
							412	11	2	96.6156
							412	12	2	98.0862
							412	13	2	98.6425
							412	14	2	98.8169
							412	15	2	98.9577
							412	16	2	98.9615
							412	17	2	99.0982
							412	18	2	99.0976
							412	19	2	99.1368
							412	20	2	99.1597
							412	1	3	50
							412	2	3	50.0124
							412	3	3	50.3779
							412	4	3	50.4148
							412	5	3	52.3791
							412	6	3	55.9495
							412	7	3	61.2148
							412	8	3	68.4852
							412	9	3	74.3403
							412	10	3	76.354
							412	11	3	78.5798
							412	12	3	73.6699
							412	13	3	74.2062
							412	14	3	75.2148
							412	15	3	77.6315
							412	16	3	77.5866
							412	17	3	79.2559
							412	18	3	79.9625
							412	19	3	80.1423
							412	20	3	80.3722
							412	1	4	50
							412	2	4	80.7505
							412	3	4	94.332
							412	4	4	95.8128
							412	5	4	97.519
							412	6	4	97.6899
							412	7	4	98.4854
							412	8	4	98.8839
							412	9	4	99.0113
							412	10	4	99.0072
							412	11	4	99.1922
							412	12	4	99.2336
							412	13	4	99.2787
							412	14	4	99.2898
							412	15	4	99.3126
							412	16	4	99.3185
							412	17	4	99.3132
							412	18	4	99.1667
							412	19	4	99.1873
							412	20	4	99.2434
							413	1	1	50
							413	2	1	64.4552
							413	3	1	63.5103
							413	4	1	50.4951
							413	5	1	49.9578
							413	6	1	39.2752
							413	7	1	36.3705
							413	8	1	41.3212
							413	9	1	43.7369
							413	10	1	45.9039
							413	11	1	41.0847
							413	12	1	37.3445
							413	13	1	40.2141
							413	14	1	35.418
							413	15	1	38.544
							413	16	1	39.3632
							413	17	1	45.059
							413	18	1	47.2345
							413	19	1	41.3863
							413	20	1	43.8963
							413	1	2	50
							413	2	2	36.5853
							413	3	2	55.6929
							413	4	2	71.591
							413	5	2	71.0083
							413	6	2	63.9131
							413	7	2	71.5728
							413	8	2	91.812
							413	9	2	93.7257
							413	10	2	97.2754
							413	11	2	96.4611
							413	12	2	98.0107
							413	13	2	96.3845
							413	14	2	96.6944
							413	15	2	98.1351
							413	16	2	96.9578
							413	17	2	97.1089
							413	18	2	97.4799
							413	19	2	97.5928
							413	20	2	97.487
							413	1	3	50
							413	2	3	57.235
							413	3	3	76.8753
							413	4	3	73.9318
							413	5	3	74.488
							413	6	3	63.9401
							413	7	3	63.9775
							413	8	3	66.5523
							413	9	3	72.4259
							413	10	3	68.7193
							413	11	3	70.7363
							413	12	3	68.4178
							413	13	3	59.6346
							413	14	3	71.3406
							413	15	3	62.8069
							413	16	3	68.6283
							413	17	3	69.7304
							413	18	3	74.7686
							413	19	3	75.8629
							413	20	3	68.4076
							413	1	4	50
							413	2	4	80.3851
							413	3	4	64.0057
							413	4	4	61.9389
							413	5	4	60.6299
							413	6	4	60.2911
							413	7	4	69.5767
							413	8	4	95.4905
							413	9	4	93.8586
							413	10	4	96.3796
							413	11	4	96.0827
							413	12	4	94.0317
							413	13	4	92.7186
							413	14	4	93.1103
							413	15	4	91.8961
							413	16	4	95.5323
							413	17	4	95.7262
							413	18	4	92.4214
							413	19	4	95.1011
							413	20	4	94.3321
							414	1	1	50
							414	2	1	69.0384
							414	3	1	82.7738
							414	4	1	74.1608
							414	5	1	76.0531
							414	6	1	76.4799
							414	7	1	77.3837
							414	8	1	77.4527
							414	9	1	77.6613
							414	10	1	77.7955
							414	11	1	77.8177
							414	12	1	77.9114
							414	13	1	74.5891
							414	14	1	73.6558
							414	15	1	73.4251
							414	16	1	73.5164
							414	17	1	73.7537
							414	18	1	73.8016
							414	19	1	73.7809
							414	20	1	74.0669
							414	1	2	50
							414	2	2	49.2257
							414	3	2	69.4489
							414	4	2	80.1362
							414	5	2	83.9155
							414	6	2	84.1156
							414	7	2	84.6978
							414	8	2	76.5481
							414	9	2	76.7228
							414	10	2	76.751
							414	11	2	76.8177
							414	12	2	66.8299
							414	13	2	74.4745
							414	14	2	76.4133
							414	15	2	82.8027
							414	16	2	83.9213
							414	17	2	84.156
							414	18	2	84.3483
							414	19	2	84.1035
							414	20	2	84.1309
							414	1	3	50
							414	2	3	50.1671
							414	3	3	50.3765
							414	4	3	50.5793
							414	5	3	50.7415
							414	6	3	51.1632
							414	7	3	50.9203
							414	8	3	51.302
							414	9	3	51.4898
							414	10	3	51.6512
							414	11	3	51.8387
							414	12	3	52.2204
							414	13	3	52.1768
							414	14	3	52.5463
							414	15	3	52.7012
							414	16	3	52.4904
							414	17	3	52.646
							414	18	3	52.7991
							414	19	3	52.966
							414	20	3	53.13
							414	1	4	50
							414	2	4	60.2781
							414	3	4	81.2206
							414	4	4	75.7279
							414	5	4	83.5217
							414	6	4	84.4077
							414	7	4	76.1858
							414	8	4	82.6059
							414	9	4	84.1634
							414	10	4	84.2298
							414	11	4	75.6672
							414	12	4	66.4297
							414	13	4	81.1408
							414	14	4	81.1344
							414	15	4	82.3932
							414	16	4	75.5904
							414	17	4	82.4957
							414	18	4	82.4399
							414	19	4	83.8107
							414	20	4	84.0735
							415	1	1	50
							415	2	1	50.6786
							415	3	1	60.1431
							415	4	1	70.7064
							415	5	1	76.3723
							415	6	1	79.7698
							415	7	1	81.3121
							415	8	1	83.6315
							415	9	1	81.8789
							415	10	1	82.5359
							415	11	1	83.3159
							415	12	1	83.6368
							415	13	1	83.4375
							415	14	1	83.6152
							415	15	1	83.6476
							415	16	1	83.472
							415	17	1	83.2466
							415	18	1	82.8694
							415	19	1	82.9375
							415	20	1	83.0849
							415	1	2	50
							415	2	2	43.8335
							415	3	2	44.4305
							415	4	2	50.7248
							415	5	2	53.9812
							415	6	2	58.2273
							415	7	2	51.4413
							415	8	2	52.7927
							415	9	2	59.9514
							415	10	2	58.6725
							415	11	2	63.2575
							415	12	2	64.5313
							415	13	2	66.0669
							415	14	2	66.0126
							415	15	2	65.728
							415	16	2	66.6592
							415	17	2	73.8387
							415	18	2	72.5752
							415	19	2	73.1333
							415	20	2	73.4295
							415	1	3	50
							415	2	3	50.6012
							415	3	3	51.1688
							415	4	3	51.9614
							415	5	3	51.9327
							415	6	3	53.2813
							415	7	3	53.3907
							415	8	3	55.2869
							415	9	3	55.7746
							415	10	3	56.4136
							415	11	3	58.0302
							415	12	3	59.6361
							415	13	3	59.1314
							415	14	3	58.8507
							415	15	3	57.8599
							415	16	3	58.7478
							415	17	3	60.053
							415	18	3	60.7172
							415	19	3	62.2398
							415	20	3	62.3362
							415	1	4	50
							415	2	4	62.9397
							415	3	4	63.2428
							415	4	4	68.7903
							415	5	4	76.3641
							415	6	4	81.5535
							415	7	4	84.1638
							415	8	4	85.6338
							415	9	4	84.6403
							415	10	4	88.134
							415	11	4	88.1145
							415	12	4	86.2793
							415	13	4	85.0407
							415	14	4	87.2475
							415	15	4	89.923
							415	16	4	90.2201
							415	17	4	88.1426
							415	18	4	90.1312
							415	19	4	90.7003
							415	20	4	92.3007
							416	1	1	50
							416	2	1	69.9464
							416	3	1	73.6525
							416	4	1	74.5685
							416	5	1	65.3605
							416	6	1	65.7358
							416	7	1	64.0246
							416	8	1	63.9992
							416	9	1	64.0953
							416	10	1	63.5684
							416	11	1	55.8522
							416	12	1	55.966
							416	13	1	56.0416
							416	14	1	56.1123
							416	15	1	55.9038
							416	16	1	55.934
							416	17	1	55.9343
							416	18	1	55.9346
							416	19	1	56.037
							416	20	1	56.1159
							416	1	2	50
							416	2	2	48.7885
							416	3	2	32.6981
							416	4	2	49.7714
							416	5	2	54.1813
							416	6	2	60.2555
							416	7	2	51.2389
							416	8	2	51.3087
							416	9	2	43.5275
							416	10	2	43.0358
							416	11	2	40.9729
							416	12	2	41.1626
							416	13	2	57.1443
							416	14	2	56.574
							416	15	2	59.7467
							416	16	2	67.8576
							416	17	2	71.3455
							416	18	2	73.4458
							416	19	2	66.3032
							416	20	2	75.5817
							416	1	3	50
							416	2	3	50.0669
							416	3	3	50.3175
							416	4	3	50.2926
							416	5	3	50.3589
							416	6	3	50.4257
							416	7	3	50.4917
							416	8	3	50.4979
							416	9	3	50.4739
							416	10	3	50.3747
							416	11	3	50.4413
							416	12	3	50.3427
							416	13	3	50.2446
							416	14	3	50.1609
							416	15	3	50.1528
							416	16	3	50.1456
							416	17	3	50.2267
							416	18	3	50.2321
							416	19	3	50.1363
							416	20	3	50.2037
							416	1	4	50
							416	2	4	70.0197
							416	3	4	82.9545
							416	4	4	72.3066
							416	5	4	75.2235
							416	6	4	68.5728
							416	7	4	84.1446
							416	8	4	87.5703
							416	9	4	87.6384
							416	10	4	87.5135
							416	11	4	87.8341
							416	12	4	87.9227
							416	13	4	87.923
							416	14	4	88.1333
							416	15	4	80.5867
							416	16	4	69.8011
							416	17	4	69.9441
							416	18	4	83.991
							416	19	4	86.9947
							416	20	4	87.7772
							417	1	1	50
							417	2	1	59.988
							417	3	1	59.9922
							417	4	1	61.1696
							417	5	1	65.0418
							417	6	1	64.8054
							417	7	1	68.7538
							417	8	1	83.4979
							417	9	1	76.056
							417	10	1	73.8911
							417	11	1	76.639
							417	12	1	79.6505
							417	13	1	78.6793
							417	14	1	77.4323
							417	15	1	80.8739
							417	16	1	80.8059
							417	17	1	72.481
							417	18	1	78.7775
							417	19	1	74.9634
							417	20	1	73.6742
							417	1	2	50
							417	2	2	30.1082
							417	3	2	39.9678
							417	4	2	58.8953
							417	5	2	51.3004
							417	6	2	46.6136
							417	7	2	71.3437
							417	8	2	86.3054
							417	9	2	90.8712
							417	10	2	89.4405
							417	11	2	90.3355
							417	12	2	92.24
							417	13	2	90.1579
							417	14	2	89.2873
							417	15	2	90.0049
							417	16	2	91.3787
							417	17	2	88.4197
							417	18	2	90.9364
							417	19	2	89.4189
							417	20	2	91.4861
							417	1	3	50
							417	2	3	54.523
							417	3	3	60.5186
							417	4	3	50.8654
							417	5	3	63.1481
							417	6	3	63.072
							417	7	3	65.2048
							417	8	3	73.0782
							417	9	3	61.5983
							417	10	3	59.9551
							417	11	3	61.3534
							417	12	3	70.3132
							417	13	3	66.393
							417	14	3	74.6566
							417	15	3	67.4047
							417	16	3	70.5757
							417	17	3	76.5196
							417	18	3	77.2788
							417	19	3	72.3061
							417	20	3	77.1101
							417	1	4	50
							417	2	4	66.2788
							417	3	4	89.0856
							417	4	4	92.235
							417	5	4	73.9286
							417	6	4	55.2637
							417	7	4	62.7439
							417	8	4	62.8662
							417	9	4	74.937
							417	10	4	87.462
							417	11	4	90.7029
							417	12	4	89.5411
							417	13	4	90.0053
							417	14	4	93.4137
							417	15	4	88.8756
							417	16	4	91.3799
							417	17	4	87.3783
							417	18	4	92.676
							417	19	4	89.4332
							417	20	4	84.7305
							418	1	1	50
							418	2	1	59.1066
							418	3	1	62.9061
							418	4	1	64.4311
							418	5	1	67.6548
							418	6	1	68.01
							418	7	1	69.5516
							418	8	1	70.5139
							418	9	1	71.0144
							418	10	1	69.5971
							418	11	1	72.8558
							418	12	1	73.5584
							418	13	1	74.9808
							418	14	1	76.1841
							418	15	1	76.0347
							418	16	1	75.0168
							418	17	1	75.4801
							418	18	1	76.3488
							418	19	1	76.2603
							418	20	1	78.4512
							418	1	2	50
							418	2	2	49.9737
							418	3	2	58.4994
							418	4	2	69.2713
							418	5	2	78.3708
							418	6	2	79.6687
							418	7	2	84.0578
							418	8	2	87.3505
							418	9	2	90.6916
							418	10	2	92.4532
							418	11	2	94.2495
							418	12	2	95.5701
							418	13	2	94.3757
							418	14	2	95.4909
							418	15	2	96.7041
							418	16	2	97.2657
							418	17	2	97.2957
							418	18	2	97.7055
							418	19	2	98.1371
							418	20	2	98.1501
							418	1	3	50
							418	2	3	51.4029
							418	3	3	47.1617
							418	4	3	49.8647
							418	5	3	56.0872
							418	6	3	57.6712
							418	7	3	62.8874
							418	8	3	63.0931
							418	9	3	65.1081
							418	10	3	66.4294
							418	11	3	70.4359
							418	12	3	69.8457
							418	13	3	70.5998
							418	14	3	71.7039
							418	15	3	73.5087
							418	16	3	71.8684
							418	17	3	72.7472
							418	18	3	72.5726
							418	19	3	72.9126
							418	20	3	73.1724
							418	1	4	50
							418	2	4	49.9737
							418	3	4	59.2068
							418	4	4	60.5881
							418	5	4	66.1111
							418	6	4	69.0557
							418	7	4	71.5634
							418	8	4	70.5527
							418	9	4	74.1533
							418	10	4	75.2951
							418	11	4	78.5763
							418	12	4	80.1647
							418	13	4	75.1779
							418	14	4	77.0766
							418	15	4	76.1836
							418	16	4	73.6243
							418	17	4	78.5251
							418	18	4	83.5517
							418	19	4	84.0065
							418	20	4	88.3363
							419	1	1	50
							419	2	1	34.8956
							419	3	1	35.9197
							419	4	1	43.1174
							419	5	1	68.1624
							419	6	1	46.119
							419	7	1	68.0049
							419	8	1	71.9379
							419	9	1	74.5076
							419	10	1	74.806
							419	11	1	57.3959
							419	12	1	70.7108
							419	13	1	67.5133
							419	14	1	67.3277
							419	15	1	70.0899
							419	16	1	64.3361
							419	17	1	70.329
							419	18	1	67.1283
							419	19	1	63.2891
							419	20	1	62.8344
							419	1	2	50
							419	2	2	72.6036
							419	3	2	66.62
							419	4	2	81.4265
							419	5	2	85.6763
							419	6	2	82.8961
							419	7	2	74.3929
							419	8	2	87.2333
							419	9	2	88.8081
							419	10	2	87.4524
							419	11	2	93.1815
							419	12	2	76.153
							419	13	2	87.0234
							419	14	2	76.9809
							419	15	2	72.278
							419	16	2	85.0239
							419	17	2	87.9506
							419	18	2	85.4108
							419	19	2	90.8963
							419	20	2	94.3546
							419	1	3	50
							419	2	3	66.829
							419	3	3	69.2288
							419	4	3	55.8561
							419	5	3	56.3611
							419	6	3	54.1919
							419	7	3	65.7144
							419	8	3	79.4995
							419	9	3	70.1987
							419	10	3	70.3649
							419	11	3	67.0393
							419	12	3	79.3307
							419	13	3	83.2871
							419	14	3	78.0723
							419	15	3	81.7931
							419	16	3	82.4956
							419	17	3	86.0655
							419	18	3	79.411
							419	19	3	79.8746
							419	20	3	77.5252
							419	1	4	50
							419	2	4	80.9035
							419	3	4	80.1457
							419	4	4	83.8695
							419	5	4	79.4609
							419	6	4	78.4003
							419	7	4	87.7875
							419	8	4	90.9594
							419	9	4	81.6642
							419	10	4	85.9631
							419	11	4	90.5724
							419	12	4	85.059
							419	13	4	87.3383
							419	14	4	88.3269
							419	15	4	88.12
							419	16	4	87.9103
							419	17	4	87.3924
							419	18	4	94.0743
							419	19	4	86.6725
							419	20	4	73.6224
							420	1	1	50
							420	2	1	44.8671
							420	3	1	71.5869
							420	4	1	77.4939
							420	5	1	66.3976
							420	6	1	68.5452
							420	7	1	71.6476
							420	8	1	66.0793
							420	9	1	68.6808
							420	10	1	71.1012
							420	11	1	67.3649
							420	12	1	67.8966
							420	13	1	69.6732
							420	14	1	73.1279
							420	15	1	67.5319
							420	16	1	66.1125
							420	17	1	71.1149
							420	18	1	74.8294
							420	19	1	77.737
							420	20	1	79.9972
							420	1	2	50
							420	2	2	74.2265
							420	3	2	80.3266
							420	4	2	80.5592
							420	5	2	90.4994
							420	6	2	94.8794
							420	7	2	95.0033
							420	8	2	97.2998
							420	9	2	94.0506
							420	10	2	93.9442
							420	11	2	93.3926
							420	12	2	96.1105
							420	13	2	96.9682
							420	14	2	96.1348
							420	15	2	95.4239
							420	16	2	95.3601
							420	17	2	95.9992
							420	18	2	94.7544
							420	19	2	94.2823
							420	20	2	96.8242
							420	1	3	50
							420	2	3	65.0393
							420	3	3	64.3306
							420	4	3	50.4874
							420	5	3	61.743
							420	6	3	70.4245
							420	7	3	58.9954
							420	8	3	62.2513
							420	9	3	73.6828
							420	10	3	71.5248
							420	11	3	79.19
							420	12	3	77.8203
							420	13	3	79.4882
							420	14	3	77.8292
							420	15	3	83.5498
							420	16	3	85.0685
							420	17	3	85.3687
							420	18	3	89.5709
							420	19	3	87.9019
							420	20	3	87.7601
							420	1	4	50
							420	2	4	76.946
							420	3	4	79.6471
							420	4	4	80.3729
							420	5	4	85.4175
							420	6	4	77.3917
							420	7	4	92.9902
							420	8	4	94.0446
							420	9	4	96.4233
							420	10	4	95.3956
							420	11	4	97.6465
							420	12	4	96.9382
							420	13	4	96.3783
							420	14	4	96.0196
							420	15	4	95.5891
							420	16	4	95.5059
							420	17	4	96.3686
							420	18	4	96.3829
							420	19	4	93.6598
							420	20	4	94.0025
							421	1	1	50
							421	2	1	61.1553
							421	3	1	63.6739
							421	4	1	69.5083
							421	5	1	81.2541
							421	6	1	81.3119
							421	7	1	78.2526
							421	8	1	74.2205
							421	9	1	80.0527
							421	10	1	83.6209
							421	11	1	80.2377
							421	12	1	85.0238
							421	13	1	80.3784
							421	14	1	76.4071
							421	15	1	80.6959
							421	16	1	81.4866
							421	17	1	85.3334
							421	18	1	84.9084
							421	19	1	80.9038
							421	20	1	82.0429
							421	1	2	50
							421	2	2	48.4008
							421	3	2	59.2619
							421	4	2	75.5421
							421	5	2	88.9771
							421	6	2	95.1072
							421	7	2	86.2799
							421	8	2	92.9366
							421	9	2	96.4862
							421	10	2	97.7979
							421	11	2	94.809
							421	12	2	97.3451
							421	13	2	95.9364
							421	14	2	94.5991
							421	15	2	96.4329
							421	16	2	96.4019
							421	17	2	97.1876
							421	18	2	97.3106
							421	19	2	92.8285
							421	20	2	96.2446
							421	1	3	50
							421	2	3	64.1049
							421	3	3	69.7949
							421	4	3	74.7686
							421	5	3	73.0877
							421	6	3	76.71
							421	7	3	74.5596
							421	8	3	78.411
							421	9	3	83.6087
							421	10	3	86.0641
							421	11	3	81.0684
							421	12	3	82.6077
							421	13	3	83.1678
							421	14	3	77.6138
							421	15	3	84.3199
							421	16	3	86.7282
							421	17	3	82.5778
							421	18	3	83.0701
							421	19	3	81.7841
							421	20	3	80.8221
							421	1	4	50
							421	2	4	54.8676
							421	3	4	67.6655
							421	4	4	82.1337
							421	5	4	89.6803
							421	6	4	77.4674
							421	7	4	91.2419
							421	8	4	95.7714
							421	9	4	96.4875
							421	10	4	96.9998
							421	11	4	97.0636
							421	12	4	97.1995
							421	13	4	97.0124
							421	14	4	95.426
							421	15	4	95.5542
							421	16	4	97.2723
							421	17	4	97.6649
							421	18	4	96.4812
							421	19	4	97.624
							421	20	4	97.7671
							422	1	1	50
							422	2	1	49.0299
							422	3	1	61.6752
							422	4	1	65.6295
							422	5	1	74.4381
							422	6	1	77.04
							422	7	1	77.2403
							422	8	1	78.1474
							422	9	1	83.0282
							422	10	1	82.8216
							422	11	1	85.271
							422	12	1	86.6679
							422	13	1	87.5543
							422	14	1	86.9063
							422	15	1	87.5699
							422	16	1	87.2778
							422	17	1	87.3822
							422	18	1	87.0572
							422	19	1	87.0317
							422	20	1	86.0019
							422	1	2	50
							422	2	2	59.6354
							422	3	2	71.3205
							422	4	2	76.4109
							422	5	2	84.8416
							422	6	2	90.2336
							422	7	2	92.8748
							422	8	2	84.3139
							422	9	2	85.3842
							422	10	2	86.2191
							422	11	2	82.0176
							422	12	2	89.5994
							422	13	2	91.9263
							422	14	2	94.1274
							422	15	2	94.8906
							422	16	2	94.6698
							422	17	2	95.4362
							422	18	2	95.9781
							422	19	2	95.9365
							422	20	2	96.5121
							422	1	3	50
							422	2	3	52.2624
							422	3	3	50.2115
							422	4	3	50.8611
							422	5	3	52.9602
							422	6	3	54.3042
							422	7	3	57.5583
							422	8	3	57.2777
							422	9	3	56.5575
							422	10	3	57.1103
							422	11	3	56.5856
							422	12	3	59.0483
							422	13	3	64.1385
							422	14	3	65.4294
							422	15	3	67.6639
							422	16	3	69.7858
							422	17	3	69.9985
							422	18	3	71.733
							422	19	3	75.0765
							422	20	3	71.378
							422	1	4	50
							422	2	4	66.7085
							422	3	4	78.558
							422	4	4	83.9019
							422	5	4	87.2716
							422	6	4	91.747
							422	7	4	93.9764
							422	8	4	93.8694
							422	9	4	94.4374
							422	10	4	95.0346
							422	11	4	93.1201
							422	12	4	93.8114
							422	13	4	95.1669
							422	14	4	95.4533
							422	15	4	95.6801
							422	16	4	96.0067
							422	17	4	96.3145
							422	18	4	96.7413
							422	19	4	96.6835
							422	20	4	96.8781
							423	1	1	50
							423	2	1	49.2307
							423	3	1	34.6428
							423	4	1	43.0169
							423	5	1	48.5098
							423	6	1	48.2686
							423	7	1	46.8182
							423	8	1	48.9777
							423	9	1	61.0153
							423	10	1	59.1141
							423	11	1	56.9788
							423	12	1	62.5801
							423	13	1	67.3473
							423	14	1	64.4177
							423	15	1	69.175
							423	16	1	65.3815
							423	17	1	71.762
							423	18	1	74.4646
							423	19	1	71.8916
							423	20	1	76.2572
							423	1	2	50
							423	2	2	63.515
							423	3	2	66.0939
							423	4	2	75.7466
							423	5	2	77.4379
							423	6	2	86.5006
							423	7	2	75.3879
							423	8	2	82.9899
							423	9	2	85.9863
							423	10	2	84.5485
							423	11	2	88.2309
							423	12	2	89.8447
							423	13	2	88.8369
							423	14	2	89.5094
							423	15	2	91.0144
							423	16	2	89.7068
							423	17	2	88.9654
							423	18	2	79.2508
							423	19	2	83.8993
							423	20	2	87.2713
							423	1	3	50
							423	2	3	42.4239
							423	3	3	56.5203
							423	4	3	61.0155
							423	5	3	72.9784
							423	6	3	74.5804
							423	7	3	69.4576
							423	8	3	62.621
							423	9	3	62.8475
							423	10	3	69.4948
							423	11	3	73.4889
							423	12	3	58.0014
							423	13	3	65.0821
							423	14	3	71.1191
							423	15	3	77.5937
							423	16	3	74.6285
							423	17	3	78.8696
							423	18	3	82.1346
							423	19	3	77.7835
							423	20	3	75.4745
							423	1	4	50
							423	2	4	64.3813
							423	3	4	60.212
							423	4	4	76.3965
							423	5	4	78.1872
							423	6	4	86.7684
							423	7	4	91.5424
							423	8	4	87.9757
							423	9	4	81.7137
							423	10	4	81.5343
							423	11	4	88.788
							423	12	4	92.6684
							423	13	4	85.2136
							423	14	4	87.7363
							423	15	4	89.129
							423	16	4	87.3819
							423	17	4	87.5119
							423	18	4	89.2289
							423	19	4	88.2328
							423	20	4	89.8774
							424	1	1	50
							424	2	1	48.6482
							424	3	1	52.9565
							424	4	1	65.2611
							424	5	1	68.6185
							424	6	1	66.1442
							424	7	1	67.5809
							424	8	1	68.5699
							424	9	1	68.0674
							424	10	1	64.6117
							424	11	1	65.5865
							424	12	1	67.3218
							424	13	1	68.4386
							424	14	1	69.3058
							424	15	1	78.159
							424	16	1	75.9856
							424	17	1	70.2815
							424	18	1	68.5551
							424	19	1	70.3443
							424	20	1	71.9855
							424	1	2	50
							424	2	2	64.5138
							424	3	2	82.968
							424	4	2	87.0744
							424	5	2	87.3849
							424	6	2	92.8981
							424	7	2	94.8964
							424	8	2	96.9201
							424	9	2	96.4091
							424	10	2	97.4813
							424	11	2	94.6988
							424	12	2	96.3729
							424	13	2	97.641
							424	14	2	96.923
							424	15	2	97.9602
							424	16	2	97.9977
							424	17	2	98.4208
							424	18	2	98.302
							424	19	2	98.4495
							424	20	2	98.4366
							424	1	3	50
							424	2	3	49.0666
							424	3	3	48.9036
							424	4	3	52.2617
							424	5	3	54.8394
							424	6	3	52.8463
							424	7	3	59.672
							424	8	3	60.2469
							424	9	3	67.7811
							424	10	3	72.0528
							424	11	3	74.6201
							424	12	3	67.3761
							424	13	3	68.5717
							424	14	3	69.2162
							424	15	3	70.3966
							424	16	3	70.1603
							424	17	3	73.1213
							424	18	3	72.0981
							424	19	3	73.8222
							424	20	3	69.4918
							424	1	4	50
							424	2	4	61.013
							424	3	4	55.5985
							424	4	4	80.4143
							424	5	4	90.5745
							424	6	4	88.1917
							424	7	4	90.9788
							424	8	4	93.6417
							424	9	4	94.9544
							424	10	4	95.55
							424	11	4	96.6521
							424	12	4	97.4852
							424	13	4	98.0189
							424	14	4	98.4543
							424	15	4	98.4455
							424	16	4	97.8884
							424	17	4	98.2652
							424	18	4	97.4969
							424	19	4	98.1197
							424	20	4	98.24
							425	1	1	50
							425	2	1	74.7978
							425	3	1	85.6766
							425	4	1	89.1079
							425	5	1	93.2221
							425	6	1	93.7916
							425	7	1	93.773
							425	8	1	91.9349
							425	9	1	89.1459
							425	10	1	87.8685
							425	11	1	89.0427
							425	12	1	91.0057
							425	13	1	89.0994
							425	14	1	86.4214
							425	15	1	87.4483
							425	16	1	87.0069
							425	17	1	89.0463
							425	18	1	89.7007
							425	19	1	86.955
							425	20	1	86.3292
							425	1	2	50
							425	2	2	51.565
							425	3	2	64.2147
							425	4	2	75.7201
							425	5	2	66.432
							425	6	2	72.8932
							425	7	2	83.0527
							425	8	2	88.7033
							425	9	2	91.6844
							425	10	2	89.1347
							425	11	2	91.6553
							425	12	2	92.2126
							425	13	2	84.1594
							425	14	2	77.269
							425	15	2	77.2202
							425	16	2	84.1753
							425	17	2	89.7785
							425	18	2	78.4118
							425	19	2	85.127
							425	20	2	87.1911
							425	1	3	50
							425	2	3	62.4675
							425	3	3	59.4067
							425	4	3	67.7741
							425	5	3	57.9088
							425	6	3	66.5855
							425	7	3	72.7188
							425	8	3	70.9737
							425	9	3	64.7108
							425	10	3	66.2781
							425	11	3	69.4365
							425	12	3	76.9676
							425	13	3	75.8927
							425	14	3	79.8015
							425	15	3	72.1236
							425	16	3	74.3245
							425	17	3	82.0922
							425	18	3	76.0654
							425	19	3	77.6107
							425	20	3	70.4389
							425	1	4	50
							425	2	4	48.2378
							425	3	4	69.9832
							425	4	4	64.5147
							425	5	4	72.7638
							425	6	4	81.3889
							425	7	4	77.4826
							425	8	4	76.7642
							425	9	4	66.0499
							425	10	4	79.1966
							425	11	4	90.5842
							425	12	4	84.5706
							425	13	4	90.87
							425	14	4	89.1307
							425	15	4	91.1887
							425	16	4	92.3177
							425	17	4	83.9287
							425	18	4	73.4605
							425	19	4	78.9781
							425	20	4	72.7196
							426	1	1	50
							426	2	1	48.9287
							426	3	1	71.6998
							426	4	1	84.8054
							426	5	1	83.6342
							426	6	1	90.9941
							426	7	1	85.5436
							426	8	1	85.5332
							426	9	1	89.1849
							426	10	1	91.2859
							426	11	1	90.176
							426	12	1	93.3339
							426	13	1	92.3568
							426	14	1	94.4783
							426	15	1	91.452
							426	16	1	93.9639
							426	17	1	93.0435
							426	18	1	91.7945
							426	19	1	92.764
							426	20	1	91.3405
							426	1	2	50
							426	2	2	64.5325
							426	3	2	73.1208
							426	4	2	81.0638
							426	5	2	83.5404
							426	6	2	84.0188
							426	7	2	87.1144
							426	8	2	91.358
							426	9	2	90.645
							426	10	2	92.5553
							426	11	2	85.7675
							426	12	2	91.3377
							426	13	2	92.9552
							426	14	2	95.7413
							426	15	2	95.1593
							426	16	2	94.2493
							426	17	2	90.5584
							426	18	2	91.4513
							426	19	2	91.3551
							426	20	2	90.5868
							426	1	3	50
							426	2	3	56.4336
							426	3	3	72.8037
							426	4	3	76.4718
							426	5	3	75.0799
							426	6	3	70.5177
							426	7	3	72.7962
							426	8	3	76.0969
							426	9	3	82.609
							426	10	3	86.4521
							426	11	3	79.9803
							426	12	3	85.7243
							426	13	3	82.9553
							426	14	3	84.4496
							426	15	3	84.6215
							426	16	3	88.3499
							426	17	3	91.3809
							426	18	3	85.8163
							426	19	3	89.8403
							426	20	3	89.8803
							426	1	4	50
							426	2	4	72.2036
							426	3	4	75.4557
							426	4	4	82.2708
							426	5	4	79.8353
							426	6	4	76.5172
							426	7	4	88.5803
							426	8	4	90.7352
							426	9	4	90.6113
							426	10	4	91.8955
							426	11	4	93.203
							426	12	4	90.9187
							426	13	4	91.5507
							426	14	4	89.8576
							426	15	4	85.1532
							426	16	4	92.3294
							426	17	4	94.1167
							426	18	4	90.3511
[truncated: 1,202 more rows]

## Sheet: Figure5
Figure5B						Figure5C								Gender
	B0	B_|dQ|	B_Qc	B_conf(t-1)		SubID	Trial	Condition	Estimated confidence				402	0
402	-0.821231	0.207369	1.50056	2.16184		402	1	1	56.4559		Legend		403	0
403	-1.16804	0.303853	0.840797	2.91009		402	2	1	72.4205				404	1
404	0.164782	1.33084	1.01667	1.10664		402	3	1	77.999		Condition:		405	0
405	-0.353992	1.08375	1.655	1.26887		402	4	1	83.5453		1 = Gain Partial		406	0
406	-0.494142	1.50466	0.753237	1.0343		402	5	1	83.8123		2 = Loss Partial		407	1
407	-0.185067	1.72865	1.81657	1.28735		402	6	1	78.111		3 = Gain Complete		408	0
408	-0.242166	2.19193	1.42831	1.2112		402	7	1	84.8087		4 = Loss Complete		409	0
409	0.504238	-0.0914321	2.31592	0.351918		402	8	1	87.0171				410	0
410	-0.82321	0.215681	1.58755	2.08058		402	9	1	92.0159				411	0
411	0.242878	0.677468	1.71368	0.0453582		402	10	1	80.3963				412	0
412	-0.223304	0.617913	1.47968	0.770485		402	11	1	91.21				413	0
413	0.269466	0.623383	1.97805	1.49096		402	12	1	86.0243				414	1
414	0.715109	0.137123	0.321591	1.05682		402	13	1	86.712				415	0
415	1.37839	0.355784	1.86321	0.128186		402	14	1	79.9543				416	0
416	-0.282082	0.22517	0.357924	0.959815		402	15	1	84.7298				417	0
417	-0.936807	1.1594	0.75429	2.63653		402	16	1	90.5087				418	1
418	0.0915651	0.554074	2.35265	0.246205		402	17	1	87.3234				419	1
419	0.283992	0.38867	2.06052	1.56634		402	18	1	90.8082				420	0
420	-1.5068	1.40373	1.27567	3.28887		402	19	1	88.7621				421	0
421	-2.10207	0.205668	1.81595	4.10285		402	20	1	89.062				422	1
422	-0.108705	0.878002	0.410947	1.61161		402	1	2	39.1885				423	0
423	-0.152607	2.41464	1.83532	1.71592		402	2	2	74.8929				424	0
424	0.154532	0.595073	1.62828	1.88818		402	3	2	84.0308				425	1
425	-0.973076	0.61263	0.36243	1.98067		402	4	2	82.6561				426	1
426	-0.0556795	2.53457	0.939733	0.525523		402	5	2	85.5301				427	1
427	0.391383	0.60533	0.938257	1.02486		402	6	2	85.6273				428	1
428	-0.902221	1.39605	0.159842	1.93056		402	7	2	87.1095				429	0
429	0.0714358	-0.106837	1.85472	1.14144		402	8	2	88.3238				430	0
430	-1.08709	0.78452	0.695137	2.9442		402	9	2	83.804				431	0
431	-0.0296907	0.750341	3.05959	1.11383		402	10	2	92.3962				432	0
432	-0.161093	0.0275803	0.641242	0.356018		402	11	2	90.9031				433	1
433	-0.712758	1.40382	1.18741	1.79656		402	12	2	87.9593				434	1
434	-0.263434	0.565019	0.839811	0.986952		402	13	2	89.7968				435	1
435	0.431156	0.882143	0.201444	0.340894		402	14	2	87.6103				436	0
436	-0.873668	3.23697	2.14385	2.58395		402	15	2	86.7843				437	0
437	0.230154	0.0320248	0.42243	0.949992		402	16	2	84.1349				438	1
438	0.284365	0.693082	1.08734	0.746691		402	17	2	87.6547				439	1
439	-0.771265	-0.0214654	0.623678	2.02219		402	18	2	86.6354				440	1
440	-1.49859	0.237596	1.83414	3.43435		402	19	2	81.7837				441	1
441	-0.162497	0.161262	0.336908	1.72335		402	20	2	89.7706
						402	1	3	47.8222
						402	2	3	57.5503
						402	3	3	64.7974
						402	4	3	64.1595
						402	5	3	58.7752
						402	6	3	55.7256
						402	7	3	59.3988
						402	8	3	61.6186
						402	9	3	75.0443
						402	10	3	65.346
						402	11	3	66.1743
						402	12	3	79.4013
						402	13	3	71.328
						402	14	3	69.5399
						402	15	3	77.8504
						402	16	3	82.6853
						402	17	3	83.3665
						402	18	3	81.464
						402	19	3	78.5155
						402	20	3	80.8992
						402	1	4	59.9539
						402	2	4	57.8973
						402	3	4	64.9464
						402	4	4	59.5691
						402	5	4	57.7391
						402	6	4	72.8774
						402	7	4	77.6472
						402	8	4	73.5633
						402	9	4	74.0221
						402	10	4	72.2341
						402	11	4	71.3676
						402	12	4	78.6689
						402	13	4	81.9042
						402	14	4	78.1752
						402	15	4	84.4282
						402	16	4	84.5443
						402	17	4	82.6525
						402	18	4	81.4586
						402	19	4	80.8873
						402	20	4	82.8913
						403	1	1	36.0332
						403	2	1	66.4192
						403	3	1	64.1842
						403	4	1	71.8394
						403	5	1	77.5153
						403	6	1	82.9971
						403	7	1	83.3807
						403	8	1	87.3093
						403	9	1	87.5216
						403	10	1	87.2077
						403	11	1	88.4825
						403	12	1	84.1185
						403	13	1	89.8255
						403	14	1	87.6208
						403	15	1	89.0431
						403	16	1	90.0936
						403	17	1	90.3921
						403	18	1	90.2338
						403	19	1	81.0208
						403	20	1	85.7223
						403	1	2	59.4378
						403	2	2	61.8941
						403	3	2	70.9515
						403	4	2	74.0108
						403	5	2	77.0884
						403	6	2	77.5963
						403	7	2	80.0747
						403	8	2	87.1343
						403	9	2	86.2871
						403	10	2	88.6018
						403	11	2	89.7483
						403	12	2	85.9297
						403	13	2	84.3063
						403	14	2	89.7437
						403	15	2	86.8602
						403	16	2	87.6215
						403	17	2	86.9722
						403	18	2	89.6863
						403	19	2	78.7345
						403	20	2	85.0051
						403	1	3	48.3045
						403	2	3	60.2666
						403	3	3	62.5206
						403	4	3	60.1412
						403	5	3	67.743
						403	6	3	67.1664
						403	7	3	68.7088
						403	8	3	76.1381
						403	9	3	70.0782
						403	10	3	70.2224
						403	11	3	73.1303
						403	12	3	71.2577
						403	13	3	81.3542
						403	14	3	80.6336
						403	15	3	83.2869
						403	16	3	84.6273
						403	17	3	83.5218
						403	18	3	79.7694
						403	19	3	78.8247
						403	20	3	81.2364
						403	1	4	59.4378
						403	2	4	58.9585
						403	3	4	63.4327
						403	4	4	57.8976
						403	5	4	64.8456
						403	6	4	73.1931
						403	7	4	72.7029
						403	8	4	67.7433
						403	9	4	78.1102
						403	10	4	78.8581
						403	11	4	77.1079
						403	12	4	81.1657
						403	13	4	81.7007
						403	14	4	82.931
						403	15	4	82.9964
						403	16	4	85.6438
						403	17	4	81.5034
						403	18	4	87.1686
						403	19	4	81.4915
						403	20	4	81.2426
						404	1	1	69.9953
						404	2	1	71.0427
						404	3	1	74.3763
						404	4	1	73.943
						404	5	1	74.7605
						404	6	1	75.2154
						404	7	1	75.3287
						404	8	1	75.6298
						404	9	1	77.3946
						404	10	1	76.5184
						404	11	1	78.3347
						404	12	1	78.2846
						404	13	1	78.3814
						404	14	1	79.0557
						404	15	1	78.5275
						404	16	1	78.4795
						404	17	1	77.4939
						404	18	1	79.1962
						404	19	1	80.284
						404	20	1	80.7719
						404	1	2	58.8841
						404	2	2	71.0007
						404	3	2	73.3186
						404	4	2	73.7646
						404	5	2	75.8718
						404	6	2	75.7409
						404	7	2	78.5433
						404	8	2	79.3988
						404	9	2	79.28
						404	10	2	81.6803
						404	11	2	82.3366
						404	12	2	83.2846
						404	13	2	84.059
						404	14	2	84.2339
						404	15	2	85.1396
						404	16	2	85.6832
						404	17	2	85.4616
						404	18	2	86.2431
						404	19	2	86.1441
						404	20	2	85.582
						404	1	3	69.9781
						404	2	3	71.2538
						404	3	3	73.8008
						404	4	3	70.6775
						404	5	3	73.6108
						404	6	3	72.6439
						404	7	3	74.1899
						404	8	3	74.1707
						404	9	3	74.8391
						404	10	3	74.4426
						404	11	3	75.3707
						404	12	3	76.9894
						404	13	3	76.3176
						404	14	3	76.6451
						404	15	3	77.299
						404	16	3	77.9478
						404	17	3	78.7112
						404	18	3	75.7051
						404	19	3	78.5696
						404	20	3	79.3478
						404	1	4	65.9609
						404	2	4	71.9597
						404	3	4	73.7472
						404	4	4	74.273
						404	5	4	75.0099
						404	6	4	76.2187
						404	7	4	77.0887
						404	8	4	77.6286
						404	9	4	77.4078
						404	10	4	79.4674
						404	11	4	80.1594
						404	12	4	80.9741
						404	13	4	81.349
						404	14	4	81.7799
						404	15	4	82.8736
						404	16	4	81.0792
						404	17	4	83.4756
						404	18	4	84.0888
						404	19	4	85.2312
						404	20	4	85.3912
						405	1	1	52.2411
						405	2	1	59.195
						405	3	1	59.3234
						405	4	1	71.0219
						405	5	1	80.189
						405	6	1	73.6141
						405	7	1	74.8195
						405	8	1	81.6567
						405	9	1	83.5069
						405	10	1	83.4168
						405	11	1	84.754
						405	12	1	88.28
						405	13	1	85.9523
						405	14	1	86.9559
						405	15	1	84.3728
						405	16	1	86.0868
						405	17	1	84.9376
						405	18	1	87.4852
						405	19	1	87.2866
						405	20	1	86.4933
						405	1	2	51.7252
						405	2	2	67.4079
						405	3	2	67.8139
						405	4	2	74.1236
						405	5	2	77.8133
						405	6	2	83.3353
						405	7	2	85.027
						405	8	2	83.3966
						405	9	2	87.1263
						405	10	2	87.2718
						405	11	2	86.4106
						405	12	2	88.3792
						405	13	2	88.6133
						405	14	2	87.3704
						405	15	2	90.3979
						405	16	2	88.082
						405	17	2	88.1912
						405	18	2	88.1488
						405	19	2	89.3003
						405	20	2	87.9434
						405	1	3	51.7252
						405	2	3	59.7774
						405	3	3	60.1964
						405	4	3	62.5456
						405	5	3	65.723
						405	6	3	62.4784
						405	7	3	65.9088
						405	8	3	65.0032
						405	9	3	68.8433
						405	10	3	68.6031
						405	11	3	64.0226
						405	12	3	68.8402
						405	13	3	74.1817
						405	14	3	75.0834
						405	15	3	75.5528
						405	16	3	72.7514
						405	17	3	75.8483
						405	18	3	75.0799
						405	19	3	78.5954
						405	20	3	78.1347
						405	1	4	57.9919
						405	2	4	61.769
						405	3	4	55.7108
						405	4	4	63.6133
						405	5	4	68.5149
						405	6	4	68.2526
						405	7	4	74.3209
						405	8	4	69.6433
						405	9	4	65.8333
						405	10	4	72.527
						405	11	4	74.9751
						405	12	4	74.5273
						405	13	4	80.3171
						405	14	4	77.8974
						405	15	4	81.4885
						405	16	4	83.082
						405	17	4	84.3721
						405	18	4	84.7384
						405	19	4	85.6002
						405	20	4	85.8412
						406	1	1	50.5752
						406	2	1	71.6011
						406	3	1	70.4944
						406	4	1	73.4994
						406	5	1	79.8095
						406	6	1	79.3709
						406	7	1	78.6947
						406	8	1	82.7585
						406	9	1	83.2595
						406	10	1	83.9347
						406	11	1	83.036
						406	12	1	82.4001
						406	13	1	83.926
						406	14	1	84.0673
						406	15	1	85.2095
						406	16	1	85.2442
						406	17	1	81.6933
						406	18	1	83.9411
						406	19	1	85.7644
						406	20	1	83.7067
						406	1	2	50.5752
						406	2	2	58.1695
						406	3	2	64.0663
						406	4	2	66.3493
						406	5	2	76.8946
						406	6	2	78.4063
						406	7	2	80.971
						406	8	2	85.49
						406	9	2	85.3943
						406	10	2	80.9353
						406	11	2	77.5694
						406	12	2	83.8656
						406	13	2	85.9443
						406	14	2	85.3675
						406	15	2	84.604
						406	16	2	85.2465
						406	17	2	85.4462
						406	18	2	86.1024
						406	19	2	88.0813
						406	20	2	88.2693
						406	1	3	48.0693
						406	2	3	54.9045
						406	3	3	58.664
						406	4	3	63.2027
						406	5	3	62.345
						406	6	3	62.0015
						406	7	3	67.5959
						406	8	3	67.7314
						406	9	3	68.1333
						406	10	3	67.4943
						406	11	3	67.2733
						406	12	3	70.4904
						406	13	3	69.0732
						406	14	3	65.0592
						406	15	3	63.228
						406	16	3	61.2873
						406	17	3	67.9536
						406	18	3	65.6248
						406	19	3	63.2366
						406	20	3	64.4428
						406	1	4	42.5519
						406	2	4	58.623
						406	3	4	64.8904
						406	4	4	63.6012
						406	5	4	69.8729
						406	6	4	72.2135
						406	7	4	73.4573
						406	8	4	82.1211
						406	9	4	76.8598
						406	10	4	75.9255
						406	11	4	79.2297
						406	12	4	77.6985
						406	13	4	78.1449
						406	14	4	82.0974
						406	15	4	76.2225
						406	16	4	77.0173
						406	17	4	79.8492
						406	18	4	78.341
						406	19	4	79.2986
						406	20	4	80.9912
						407	1	1	55.9755
						407	2	1	68.6838
						407	3	1	69.264
						407	4	1	72.1225
						407	5	1	77.5981
						407	6	1	81.1115
						407	7	1	85.5434
						407	8	1	86.2135
						407	9	1	84.9831
						407	10	1	87.3518
						407	11	1	89.6929
						407	12	1	88.6313
						407	13	1	87.6754
						407	14	1	90.4527
						407	15	1	91.1634
						407	16	1	90.451
						407	17	1	89.8394
						407	18	1	92.3165
						407	19	1	89.3305
						407	20	1	86.234
						407	1	2	61.2684
						407	2	2	64.1498
						407	3	2	70.0331
						407	4	2	67.3427
						407	5	2	75.6155
						407	6	2	76.9271
						407	7	2	80.393
						407	8	2	80.6628
						407	9	2	81.2678
						407	10	2	87.2466
						407	11	2	84.8618
						407	12	2	88.317
						407	13	2	85.251
						407	14	2	87.0692
						407	15	2	87.9174
						407	16	2	87.4767
						407	17	2	86.6387
						407	18	2	87.7647
						407	19	2	87.6873
						407	20	2	88.3149
						407	1	3	55.9755
						407	2	3	62.4013
						407	3	3	63.3173
						407	4	3	64.1191
						407	5	3	65.7824
						407	6	3	67.046
						407	7	3	69.5992
						407	8	3	68.6196
						407	9	3	69.9579
						407	10	3	69.8479
						407	11	3	73.2858
						407	12	3	73.7842
						407	13	3	71.1598
						407	14	3	66.8894
						407	15	3	74.2415
						407	16	3	74.1353
						407	17	3	74.6862
						407	18	3	71.91
						407	19	3	74.9808
						407	20	3	77.066
						407	1	4	58.8686
						407	2	4	63.6061
						407	3	4	71.177
						407	4	4	69.7652
						407	5	4	67.2152
						407	6	4	69.0402
						407	7	4	73.947
						407	8	4	67.835
						407	9	4	68.2585
						407	10	4	70.7587
						407	11	4	66.9114
						407	12	4	71.4782
						407	13	4	78.698
						407	14	4	72.4881
						407	15	4	70.1205
						407	16	4	79.6741
						407	17	4	73.8693
						407	18	4	73.5511
						407	19	4	74.2933
						407	20	4	80.9789
						408	1	1	53.9842
						408	2	1	73.7602
						408	3	1	85.5175
						408	4	1	88.3838
						408	5	1	90.5379
						408	6	1	91.0171
						408	7	1	92.006
						408	8	1	94.1843
						408	9	1	92.7942
						408	10	1	95.0476
						408	11	1	95.6227
						408	12	1	92.987
						408	13	1	96.1689
						408	14	1	96.3747
						408	15	1	97.2539
						408	16	1	96.0508
						408	17	1	95.2621
						408	18	1	92.4305
						408	19	1	92.5183
						408	20	1	94.1155
						408	1	2	58.9872
						408	2	2	78.4313
						408	3	2	87.8324
						408	4	2	93.0174
						408	5	2	90.5679
						408	6	2	92.8051
						408	7	2	94.5115
						408	8	2	95.5271
						408	9	2	93.1259
						408	10	2	93.377
						408	11	2	96.2329
						408	12	2	96.6111
						408	13	2	92.8149
						408	14	2	94.4321
						408	15	2	92.5984
						408	16	2	93.4806
						408	17	2	94.8935
						408	18	2	96.3474
						408	19	2	91.8281
						408	20	2	94.1066
						408	1	3	58.9872
						408	2	3	71.6324
						408	3	3	74.2633
						408	4	3	61.5341
						408	5	3	73.6828
						408	6	3	78.9912
						408	7	3	74.2019
						408	8	3	62.9325
						408	9	3	75.8989
						408	10	3	62.8123
						408	11	3	67.9601
						408	12	3	72.9315
						408	13	3	69.2055
						408	14	3	74.8982
						408	15	3	80.8149
						408	16	3	82.6563
						408	17	3	75.1132
						408	18	3	74.7224
						408	19	3	77.8573
						408	20	3	76.0429
						408	1	4	48.9812
						408	2	4	67.4025
						408	3	4	64.7731
						408	4	4	68.851
						408	5	4	79.7022
						408	6	4	70.1379
						408	7	4	79.1376
						408	8	4	82.0169
						408	9	4	87.4487
						408	10	4	85.6285
						408	11	4	86.6686
						408	12	4	79.4719
						408	13	4	86.5697
						408	14	4	87.4843
						408	15	4	89.7446
						408	16	4	88.5118
						408	17	4	82.7492
						408	18	4	82.8823
						408	19	4	89.1501
						408	20	4	82.7058
						409	1	1	66.6385
						409	2	1	71.4156
						409	3	1	69.0769
						409	4	1	74.0286
						409	5	1	80.3923
						409	6	1	80.1946
						409	7	1	84.3678
						409	8	1	84.9066
						409	9	1	83.4337
						409	10	1	88.1588
						409	11	1	88.9684
						409	12	1	91.1082
						409	13	1	91.2588
						409	14	1	92.1403
						409	15	1	87.424
						409	16	1	86.799
						409	17	1	93.1905
						409	18	1	93.5419
						409	19	1	93.5881
						409	20	1	93.4346
						409	1	2	66.6385
						409	2	2	71.1389
						409	3	2	78.0565
						409	4	2	80.9816
						409	5	2	82.7556
						409	6	2	83.071
						409	7	2	85.1076
						409	8	2	86.4237
						409	9	2	89.3628
						409	10	2	87.4569
						409	11	2	91.2294
						409	12	2	91.7957
						409	13	2	86.6789
						409	14	2	91.1338
						409	15	2	92.0789
						409	16	2	93.3419
						409	17	2	93.2589
						409	18	2	94.0985
						409	19	2	93.5836
						409	20	2	94.2812
						409	1	3	65.0343
						409	2	3	69.0442
						409	3	3	67.8324
						409	4	3	67.6811
						409	5	3	66.6549
						409	6	3	65.7934
						409	7	3	67.168
						409	8	3	67.3654
						409	9	3	65.9321
						409	10	3	66.0186
						409	11	3	66.3635
						409	12	3	64.1188
						409	13	3	66.3873
						409	14	3	64.4377
						409	15	3	64.6331
						409	16	3	62.4588
						409	17	3	62.2232
						409	18	3	62.328
						409	19	3	61.5698
						409	20	3	65.4214
						409	1	4	64.2077
						409	2	4	66.0819
						409	3	4	61.603
						409	4	4	63.4694
						409	5	4	63.6665
						409	6	4	58.1267
						409	7	4	60.9048
						409	8	4	62.7757
						409	9	4	57.8758
						409	10	4	60.6797
						409	11	4	42.4686
						409	12	4	54.4345
						409	13	4	55.8899
						409	14	4	56.4151
						409	15	4	40.5677
						409	16	4	58.9822
						409	17	4	58.4603
						409	18	4	56.9049
						409	19	4	50.5612
						409	20	4	57.3181
						410	1	1	47.1081
						410	2	1	56.0749
						410	3	1	69.318
						410	4	1	70.4398
						410	5	1	76.4923
						410	6	1	76.8834
						410	7	1	76.9788
						410	8	1	83.9114
						410	9	1	84.1052
						410	10	1	80.468
						410	11	1	84.7398
						410	12	1	82.9708
						410	13	1	85.3007
						410	14	1	89.4436
						410	15	1	89.9962
						410	16	1	90.4791
						410	17	1	90.2424
						410	18	1	91.2135
						410	19	1	91.499
						410	20	1	91.6481
						410	1	2	48.7966
						410	2	2	65.9323
						410	3	2	70.0276
						410	4	2	70.3624
						410	5	2	73.2006
						410	6	2	82.5563
						410	7	2	73.4725
						410	8	2	78.8597
						410	9	2	82.4126
						410	10	2	83.8469
						410	11	2	86.3325
						410	12	2	78.1034
						410	13	2	81.82
						410	14	2	84.5162
						410	15	2	87.687
						410	16	2	89.495
						410	17	2	87.8782
						410	18	2	90.7876
						410	19	2	90.1158
						410	20	2	91.1686
						410	1	3	55.4058
						410	2	3	59.657
						410	3	3	64.3305
						410	4	3	68.9707
						410	5	3	76.0375
						410	6	3	77.0996
						410	7	3	79.5269
						410	8	3	78.7366
						410	9	3	80.167
						410	10	3	79.3844
						410	11	3	77.6492
						410	12	3	81.9276
						410	13	3	83.67
						410	14	3	81.9383
						410	15	3	81.1576
						410	16	3	80.8969
						410	17	3	84.8122
						410	18	3	85.6471
						410	19	3	85.4656
						410	20	3	85.0339
						410	1	4	47.1081
						410	2	4	52.8581
						410	3	4	64.2845
						410	4	4	65.1192
						410	5	4	71.7701
						410	6	4	73.5057
						410	7	4	78.3863
						410	8	4	80.894
						410	9	4	84.7068
						410	10	4	83.3022
						410	11	4	85.451
						410	12	4	87.9063
						410	13	4	89.2202
						410	14	4	89.6436
						410	15	4	90.8961
						410	16	4	81.5364
						410	17	4	90.945
						410	18	4	91.1909
						410	19	4	91.2696
						410	20	4	92.1169
						411	1	1	56.4699
						411	2	1	62.0905
						411	3	1	66.3971
						411	4	1	67.2896
						411	5	1	67.3587
						411	6	1	68.2189
						411	7	1	70.2403
						411	8	1	71.1216
						411	9	1	70.1195
						411	10	1	72.7523
						411	11	1	72.3251
						411	12	1	73.4277
						411	13	1	74.8211
						411	14	1	70.734
						411	15	1	67.8208
						411	16	1	73.9195
						411	17	1	77.5017
						411	18	1	73.8265
						411	19	1	73.7857
						411	20	1	72.3101
						411	1	2	56.4142
						411	2	2	60.0272
						411	3	2	60.7451
						411	4	2	68.1195
						411	5	2	69.4304
						411	6	2	71.7021
						411	7	2	72.8659
						411	8	2	74.8241
						411	9	2	75.1525
						411	10	2	78.026
						411	11	2	68.7064
						411	12	2	78.2477
						411	13	2	77.8438
						411	14	2	76.4894
						411	15	2	78.5824
						411	16	2	76.5581
						411	17	2	80.2735
						411	18	2	77.6708
						411	19	2	80.5851
						411	20	2	80.787
						411	1	3	56.4142
						411	2	3	57.969
						411	3	3	65.4918
						411	4	3	67.6722
						411	5	3	62.736
						411	6	3	66.9948
						411	7	3	67.9776
						411	8	3	62.9159
						411	9	3	63.3762
						411	10	3	68.0948
						411	11	3	65.3863
						411	12	3	65.0261
						411	13	3	66.9926
						411	14	3	67.2513
						411	15	3	67.2122
						411	16	3	69.0875
						411	17	3	64.0148
						411	18	3	69.5288
						411	19	3	70.8015
						411	20	3	67.4744
						411	1	4	56.7301
						411	2	4	55.2517
						411	3	4	62.8643
						411	4	4	64.4401
						411	5	4	59.2838
						411	6	4	65.2067
						411	7	4	65.195
						411	8	4	71.2097
						411	9	4	65.2386
						411	10	4	72.8025
						411	11	4	67.6144
						411	12	4	68.9061
						411	13	4	74.5676
						411	14	4	75.0148
						411	15	4	68.4929
						411	16	4	76.6278
						411	17	4	75.3126
						411	18	4	79.6701
						411	19	4	80.304
						411	20	4	76.2383
						412	1	1	52.1059
						412	2	1	64.9944
						412	3	1	67.9553
						412	4	1	84.1832
						412	5	1	86.9497
						412	6	1	87.3063
						412	7	1	86.6724
						412	8	1	86.7497
						412	9	1	85.348
						412	10	1	86.8047
						412	11	1	87.3163
						412	12	1	86.6985
						412	13	1	87.438
						412	14	1	86.9555
						412	15	1	86.4446
						412	16	1	86.5863
						412	17	1	87.5807
						412	18	1	86.4283
						412	19	1	87.8213
						412	20	1	87.2221
						412	1	2	51.159
						412	2	2	74.7004
						412	3	2	82.7428
						412	4	2	77.4295
						412	5	2	77.3638
						412	6	2	77.4794
						412	7	2	78.1655
						412	8	2	79.5651
						412	9	2	81.1802
						412	10	2	83.457
						412	11	2	85.9179
						412	12	2	88.0628
						412	13	2	87.5775
						412	14	2	88.637
						412	15	2	88.5984
						412	16	2	88.1877
						412	17	2	88.64
						412	18	2	88.0514
						412	19	2	89.2197
						412	20	2	89.6625
						412	1	3	51.7919
						412	2	3	56.2497
						412	3	3	55.2794
						412	4	3	56.0034
						412	5	3	59.0735
						412	6	3	60.5297
						412	7	3	64.0015
						412	8	3	66.1675
						412	9	3	72.3446
						412	10	3	72.0067
						412	11	3	70.9279
						412	12	3	71.2572
						412	13	3	72.5483
						412	14	3	75.5034
						412	15	3	75.1338
						412	16	3	77.0028
						412	17	3	77.1404
						412	18	3	78.3555
						412	19	3	77.9955
						412	20	3	78.1521
						412	1	4	54.358
						412	2	4	60.7741
						412	3	4	57.9414
						412	4	4	67.5511
						412	5	4	72.505
						412	6	4	75.4712
						412	7	4	78.9991
						412	8	4	81.5202
						412	9	4	83.5064
						412	10	4	81.8236
						412	11	4	82.9963
						412	12	4	84.0222
						412	13	4	85.7522
						412	14	4	85.2315
						412	15	4	84.0877
						412	16	4	86.4918
						412	17	4	76.213
						412	18	4	85.3287
						412	19	4	85.5149
						412	20	4	86.8137
						413	1	1	76.8424
						413	2	1	89.1253
						413	3	1	88.2393
						413	4	1	93.8922
						413	5	1	93.0546
						413	6	1	97.355
						413	7	1	97.3183
						413	8	1	97.0687
						413	9	1	96.2817
						413	10	1	93.6034
						413	11	1	95.6252
						413	12	1	97.2797
						413	13	1	96.533
						413	14	1	97.795
						413	15	1	96.7509
						413	16	1	94.7783
						413	17	1	95.827
						413	18	1	95.304
						413	19	1	96.0648
						413	20	1	95.5041
						413	1	2	77.8506
						413	2	2	88.899
						413	3	2	91.0333
						413	4	2	95.171
						413	5	2	93.4222
						413	6	2	93.5542
						413	7	2	92.0205
						413	8	2	96.0569
						413	9	2	97.0851
						413	10	2	96.9051
						413	11	2	96.768
						413	12	2	97.7746
						413	13	2	96.978
						413	14	2	97.3433
						413	15	2	97.7231
						413	16	2	97.1879
						413	17	2	96.6506
						413	18	2	97.16
						413	19	2	96.9389
						413	20	2	97.4107
						413	1	3	74.3347
						413	2	3	78.3231
						413	3	3	91.0087
						413	4	3	88.3111
						413	5	3	90.205
						413	6	3	90.3685
						413	7	3	90.0033
						413	8	3	88.1259
						413	9	3	91.6544
						413	10	3	91.0744
						413	11	3	91.8502
						413	12	3	90.5028
						413	13	3	87.3938
						413	14	3	91.5793
						413	15	3	87.4647
						413	16	3	89.2521
						413	17	3	88.4169
						413	18	3	90.6344
						413	19	3	90.4294
						413	20	3	84.6825
						413	1	4	56.6998
						413	2	4	69.3374
						413	3	4	83.7889
						413	4	4	87.2211
						413	5	4	92.9679
						413	6	4	92.923
						413	7	4	93.3474
						413	8	4	97.0054
						413	9	4	96.192
						413	10	4	97.3626
						413	11	4	89.1193
						413	12	4	96.4186
						413	13	4	94.649
						413	14	4	95.469
						413	15	4	95.8653
						413	16	4	95.0546
						413	17	4	96.3818
						413	18	4	95.5651
						413	19	4	96.387
						413	20	4	95.7996
						414	1	1	81.8459
						414	2	1	85.9054
						414	3	1	86.8299
						414	4	1	87.4939
						414	5	1	88.0867
						414	6	1	87.9689
						414	7	1	87.9913
						414	8	1	88.4151
						414	9	1	88.3847
						414	10	1	87.4967
						414	11	1	87.6156
						414	12	1	88.0178
						414	13	1	87.9971
						414	14	1	86.7678
						414	15	1	87.2567
						414	16	1	87.1293
						414	17	1	88.5805
						414	18	1	88.4875
						414	19	1	88.4864
						414	20	1	88.0354
						414	1	2	82.1118
						414	2	2	83.1622
						414	3	2	85.0517
						414	4	2	88.4027
						414	5	2	88.5076
						414	6	2	89.0623
						414	7	2	87.3469
						414	8	2	87.1748
						414	9	2	85.8723
						414	10	2	87.2987
						414	11	2	88.3417
						414	12	2	88.4062
						414	13	2	88.0562
						414	14	2	87.7136
						414	15	2	89.3912
						414	16	2	88.6856
						414	17	2	88.4045
						414	18	2	89.6272
						414	19	2	88.7385
						414	20	2	86.8509
						414	1	3	77.472
						414	2	3	83.3641
						414	3	3	83.077
						414	4	3	83.1023
						414	5	3	83.0614
						414	6	3	83.6117
						414	7	3	83.5456
						414	8	3	84.464
						414	9	3	83.2695
						414	10	3	82.7355
						414	11	3	83.0707
						414	12	3	82.9023
						414	13	3	83.4902
						414	14	3	83.9661
						414	15	3	84.2862
						414	16	3	84.4166
						414	17	3	84.6141
						414	18	3	83.6248
						414	19	3	82.3909
						414	20	3	84.5253
						414	1	4	72.318
						414	2	4	83.0521
						414	3	4	83.7011
						414	4	4	83.964
						414	5	4	83.1366
						414	6	4	80.9473
						414	7	4	83.8386
						414	8	4	84.4008
						414	9	4	82.6978
						414	10	4	82.9524
						414	11	4	84.4371
						414	12	4	82.8775
						414	13	4	83.6701
						414	14	4	84.7463
						414	15	4	83.4711
						414	16	4	84.4073
						414	17	4	84.5653
						414	18	4	83.2107
						414	19	4	85.291
						414	20	4	82.3446
						415	1	1	80.4382
						415	2	1	86.3861
						415	3	1	87.7188
						415	4	1	90.7304
						415	5	1	92.3371
						415	6	1	91.7003
						415	7	1	93.6929
						415	8	1	89.3489
						415	9	1	94.275
						415	10	1	94.3271
						415	11	1	94.5308
						415	12	1	94.5697
						415	13	1	94.4352
						415	14	1	94.5901
						415	15	1	91.073
						415	16	1	94.5255
						415	17	1	94.4675
						415	18	1	94.4752
						415	19	1	89.1787
						415	20	1	94.332
						415	1	2	81.0671
						415	2	2	84.193
						415	3	2	83.9488
						415	4	2	86.2006
						415	5	2	87.4481
						415	6	2	88.6698
						415	7	2	89.9947
						415	8	2	89.9806
						415	9	2	91.2068
						415	10	2	91.5816
						415	11	2	92.4131
						415	12	2	92.9304
						415	13	2	93.2124
						415	14	2	93.6061
						415	15	2	93.5225
						415	16	2	89.8653
						415	17	2	91.9438
						415	18	2	92.8771
						415	19	2	92.686
						415	20	2	92.7829
						415	1	3	81.6631
						415	2	3	81.6421
						415	3	3	81.6645
						415	4	3	81.3438
						415	5	3	81.8042
						415	6	3	82.1286
						415	7	3	82.3554
						415	8	3	82.3966
						415	9	3	82.8883
						415	10	3	83.5723
						415	11	3	82.8278
						415	12	3	84.2054
						415	13	3	83.6444
						415	14	3	82.8666
						415	15	3	84.249
						415	16	3	85.7261
						415	17	3	85.9468
						415	18	3	86.2898
						415	19	3	86.5145
						415	20	3	86.0046
						415	1	4	81.5674
						415	2	4	77.3553
						415	3	4	79.6915
						415	4	4	82.6015
						415	5	4	79.6968
						415	6	4	84.7058
						415	7	4	81.2448
						415	8	4	79.0813
						415	9	4	85.9473
						415	10	4	80.1735
						415	11	4	73.1765
						415	12	4	76.2571
						415	13	4	86.0877
						415	14	4	87.1599
						415	15	4	83.5036
						415	16	4	83.4521
						415	17	4	88.1001
						415	18	4	89.1793
						415	19	4	89.218
						415	20	4	82.7735
						416	1	1	54.9296
						416	2	1	61.5587
						416	3	1	64.66
						416	4	1	65.3348
						416	5	1	68.4176
						416	6	1	70.2959
						416	7	1	69.8438
						416	8	1	71.0792
						416	9	1	71.4834
						416	10	1	67.3775
						416	11	1	70.2713
						416	12	1	69.1269
						416	13	1	70.3518
						416	14	1	71.5883
						416	15	1	71.3296
						416	16	1	69.3757
						416	17	1	68.7138
						416	18	1	69.1008
						416	19	1	70.3808
						416	20	1	70.6412
						416	1	2	54.9296
						416	2	2	61.2024
						416	3	2	60.7628
						416	4	2	63.2953
						416	5	2	65.3214
						416	6	2	68.3453
						416	7	2	68.5562
						416	8	2	67.9595
						416	9	2	68.867
						416	10	2	69.7857
						416	11	2	69.2479
						416	12	2	65.4537
						416	13	2	68.3359
						416	14	2	70.0471
						416	15	2	65.0828
						416	16	2	68.0109
						416	17	2	66.6869
						416	18	2	66.1605
						416	19	2	69.0097
						416	20	2	69.0059
						416	1	3	47.7621
						416	2	3	56.1091
						416	3	3	56.929
						416	4	3	56.5048
						416	5	3	56.9143
						416	6	3	56.5011
						416	7	3	56.078
						416	8	3	58.1027
						416	9	3	59.601
						416	10	3	58.7819
						416	11	3	56.1343
						416	12	3	58.3947
						416	13	3	61.4363
						416	14	3	59.1362
						416	15	3	59.5225
						416	16	3	57.5463
						416	17	3	56.3749
						416	18	3	58.3941
						416	19	3	58.6885
						416	20	3	57.5165
						416	1	4	50.952
						416	2	4	58.1051
						416	3	4	58.6652
						416	4	4	58.1321
						416	5	4	59.8389
						416	6	4	57.8962
						416	7	4	59.3674
						416	8	4	59.5993
						416	9	4	58.097
						416	10	4	62.2532
						416	11	4	63.5335
						416	12	4	60.7107
						416	13	4	60.5197
						416	14	4	59.1104
						416	15	4	61.5452
						416	16	4	59.7815
						416	17	4	59.663
						416	18	4	63.8268
						416	19	4	61.7017
						416	20	4	62.6926
						417	1	1	49.0016
						417	2	1	77.0348
						417	3	1	81.8266
						417	4	1	87.6468
						417	5	1	92.4545
						417	6	1	89.582
						417	7	1	87.7329
						417	8	1	92.4089
						417	9	1	91.89
						417	10	1	91.3729
						417	11	1	88.0821
						417	12	1	92.9677
						417	13	1	92.6862
						417	14	1	92.9733
						417	15	1	93.8389
						417	16	1	93.552
						417	17	1	91.0652
						417	18	1	93.0177
						417	19	1	92.3725
						417	20	1	91.7764
						417	1	2	49.0016
						417	2	2	85.9787
						417	3	2	87.7585
						417	4	2	88.4217
						417	5	2	84.2573
						417	6	2	85.4419
						417	7	2	88.497
						417	8	2	92.4635
						417	9	2	94.9172
						417	10	2	91.4938
						417	11	2	94.6698
						417	12	2	94.9498
						417	13	2	93.2066
						417	14	2	94.8571
						417	15	2	94.5793
						417	16	2	94.9651
						417	17	2	94.2246
						417	18	2	95.0984
						417	19	2	94.3311
						417	20	2	95.2519
						417	1	3	69.0185
						417	2	3	73.366
						417	3	3	72.8916
						417	4	3	76.2125
						417	5	3	77.258
						417	6	3	82.3473
						417	7	3	79.2337
						417	8	3	85.8075
						417	9	3	84.6253
						417	10	3	88.1305
						417	11	3	83.9707
						417	12	3	88.2514
						417	13	3	87.2996
						417	14	3	90.5885
						417	15	3	88.3211
						417	16	3	88.4784
						417	17	3	91.5734
						417	18	3	91.0496
						417	19	3	89.6311
						417	20	3	91.7379
						417	1	4	52.0281
						417	2	4	68.0479
						417	3	4	85.3861
						417	4	4	80.4883
						417	5	4	78.722
						417	6	4	81.7152
						417	7	4	78.0021
						417	8	4	86.7882
						417	9	4	88.0644
						417	10	4	92.8609
						417	11	4	89.3942
						417	12	4	93.0916
						417	13	4	93.8859
						417	14	4	95.1804
						417	15	4	91.0019
						417	16	4	94.3693
						417	17	4	93.8166
						417	18	4	95.3031
						417	19	4	94.6108
						417	20	4	92.2852
						418	1	1	55.4475
						418	2	1	58.4498
						418	3	1	60.4693
						418	4	1	61.1704
						418	5	1	63.049
						418	6	1	62.3206
						418	7	1	65.4965
						418	8	1	67.4031
						418	9	1	67.2181
						418	10	1	67.9086
						418	11	1	68.6865
						418	12	1	68.8447
						418	13	1	69.7108
						418	14	1	70.3272
						418	15	1	70.5053
						418	16	1	72.3584
						418	17	1	72.0468
						418	18	1	72.3872
						418	19	1	72.8758
						418	20	1	71.7871
						418	1	2	53.3075
						418	2	2	58.6024
						418	3	2	60.3302
						418	4	2	63.6188
						418	5	2	63.6084
						418	6	2	67.3753
						418	7	2	69.3955
						418	8	2	72.096
						418	9	2	73.6261
						418	10	2	75.1428
						418	11	2	74.8488
						418	12	2	59.5147
						418	13	2	75.1319
						418	14	2	77.0882
						418	15	2	78.2568
						418	16	2	79.1031
						418	17	2	78.1662
						418	18	2	79.8097
						418	19	2	81.5188
						418	20	2	81.4237
						418	1	3	54.4282
						418	2	3	55.3063
						418	3	3	57.8977
						418	4	3	57.4066
						418	5	3	60.9349
						418	6	3	61.1846
						418	7	3	61.7899
						418	8	3	60.7204
						418	9	3	64.474
						418	10	3	64.7085
						418	11	3	62.5397
						418	12	3	66.386
						418	13	3	66.4812
						418	14	3	66.6023
						418	15	3	68.335
						418	16	3	65.6374
						418	17	3	68.5413
						418	18	3	66.2023
						418	19	3	66.5957
						418	20	3	70.7934
						418	1	4	56.2556
						418	2	4	52.3192
						418	3	4	55.969
						418	4	4	57.9415
						418	5	4	60.0097
						418	6	4	59.0324
						418	7	4	60.6796
						418	8	4	63.0928
						418	9	4	64.8254
						418	10	4	63.9753
						418	11	4	67.6413
						418	12	4	60.94
						418	13	4	69.9543
						418	14	4	70.1873
						418	15	4	72.4472
						418	16	4	70.0442
						418	17	4	71.1104
						418	18	4	71.5312
						418	19	4	73.1285
						418	20	4	72.2474
						419	1	1	72.6256
						419	2	1	83.2155
						419	3	1	84.4945
						419	4	1	83.5815
						419	5	1	92.6943
						419	6	1	89.9135
						419	7	1	90.7119
						419	8	1	92.3998
						419	9	1	93.1921
						419	10	1	93.3196
						419	11	1	93.7828
						419	12	1	94.3647
						419	13	1	90.8036
						419	14	1	91.2955
						419	15	1	90.1034
						419	16	1	94.6891
						419	17	1	94.2471
						419	18	1	92.1692
						419	19	1	94.7084
						419	20	1	91.3365
						419	1	2	70.8654
						419	2	2	88.3315
						419	3	2	91.9702
						419	4	2	88.22
						419	5	2	82.7995
						419	6	2	89.7624
						419	7	2	88.6609
						419	8	2	91.9828
						419	9	2	89.0633
						419	10	2	87.7826
						419	11	2	84.5339
						419	12	2	85.86
						419	13	2	90.7923
						419	14	2	91.3021
						419	15	2	87.2891
						419	16	2	91.1731
						419	17	2	93.565
						419	18	2	91.5182
						419	19	2	94.1232
						419	20	2	89.9392
						419	1	3	78.4088
						419	2	3	76.0075
						419	3	3	86.0944
						419	4	3	80.835
						419	5	3	77.2759
						419	6	3	85.9517
						419	7	3	78.38
						419	8	3	87.0192
						419	9	3	81.2829
						419	10	3	79.7899
						419	11	3	77.6196
						419	12	3	86.2468
						419	13	3	86.7355
						419	14	3	86.8127
						419	15	3	85.9695
						419	16	3	87.0705
						419	17	3	87.3924
						419	18	3	84.5874
						419	19	3	83.9556
						419	20	3	73.5193
						419	1	4	72.6256
						419	2	4	78.7221
						419	3	4	81.7239
						419	4	4	81.9476
						419	5	4	87.4364
						419	6	4	93.1474
						419	7	4	91.5318
						419	8	4	85.1987
						419	9	4	89.5528
						419	10	4	94.7564
						419	11	4	81.3794
						419	12	4	85.789
						419	13	4	94.6471
						419	14	4	92.9233
						419	15	4	90.9627
						419	16	4	95.0123
						419	17	4	90.7648
						419	18	4	88.5641
						419	19	4	86.1152
						419	20	4	89.1237
						420	1	1	53.4355
						420	2	1	63.0869
						420	3	1	75.5062
						420	4	1	84.5377
						420	5	1	92.5367
						420	6	1	94.7547
						420	7	1	93.0786
						420	8	1	96.2091
						420	9	1	94.4623
						420	10	1	95.4627
						420	11	1	95.914
						420	12	1	95.4537
						420	13	1	93.3594
						420	14	1	93.5786
						420	15	1	95.3936
						420	16	1	94.1989
						420	17	1	92.9366
						420	18	1	93.7721
						420	19	1	92.2544
						420	20	1	92.659
						420	1	2	43.0256
						420	2	2	70.1159
						420	3	2	77.3089
						420	4	2	87.0268
						420	5	2	94.0894
						420	6	2	94.2662
						420	7	2	94.7104
						420	8	2	94.2368
						420	9	2	95.7713
						420	10	2	96.9212
						420	11	2	96.1805
						420	12	2	93.7045
						420	13	2	95.8623
						420	14	2	96.4197
						420	15	2	94.7981
						420	16	2	95.8098
						420	17	2	95.5874
						420	18	2	96.0536
						420	19	2	95.7433
						420	20	2	95.772
						420	1	3	44.346
						420	2	3	61.7175
						420	3	3	70.5254
						420	4	3	69.5452
						420	5	3	74.8133
						420	6	3	78.876
						420	7	3	85.2297
						420	8	3	85.0534
						420	9	3	84.2887
						420	10	3	81.5649
						420	11	3	86.8251
						420	12	3	88.62
						420	13	3	89.0769
						420	14	3	88.9028
						420	15	3	88.6943
						420	16	3	88.9464
						420	17	3	84.6986
						420	18	3	90.249
						420	19	3	91.9643
						420	20	3	89.4069
						420	1	4	41.6724
						420	2	4	62.011
						420	3	4	70.7738
						420	4	4	76.1146
						420	5	4	76.0768
						420	6	4	78.682
						420	7	4	86.0728
						420	8	4	86.1889
						420	9	4	89.2463
						420	10	4	91.96
						420	11	4	93.0736
						420	12	4	93.2876
						420	13	4	91.9839
						420	14	4	93.0692
						420	15	4	94.1119
						420	16	4	87.2277
						420	17	4	90.7721
						420	18	4	92.7231
						420	19	4	93.4011
						420	20	4	92.5233
						421	1	1	53.828
						421	2	1	62.2097
						421	3	1	61.0546
						421	4	1	63.8288
						421	5	1	72.0276
						421	6	1	78.3463
						421	7	1	75.6244
						421	8	1	72.4128
						421	9	1	85.3932
						421	10	1	92.5835
						421	11	1	91.9782
						421	12	1	93.4268
						421	13	1	92.9805
						421	14	1	91.4512
						421	15	1	92.789
						421	16	1	92.8996
						421	17	1	93.1624
						421	18	1	92.7411
						421	19	1	90.7056
						421	20	1	92.6333
						421	1	2	36.1206
						421	2	2	58.3125
						421	3	2	62.2696
						421	4	2	63.0465
						421	5	2	69.4884
						421	6	2	78.8645
						421	7	2	80.8337
						421	8	2	82.3188
						421	9	2	90.694
						421	10	2	92.5021
						421	11	2	92.3759
						421	12	2	93.9064
						421	13	2	90.3584
						421	14	2	90.9634
						421	15	2	92.8393
						421	16	2	92.7259
						421	17	2	93.3981
						421	18	2	89.1791
						421	19	2	90.6916
						421	20	2	92.6588
						421	1	3	23.5071
						421	2	3	46.4702
						421	3	3	57.628
						421	4	3	54.2193
						421	5	3	69.561
						421	6	3	76.4107
						421	7	3	75.0546
						421	8	3	74.9768
						421	9	3	83.5499
						421	10	3	85.5748
						421	11	3	83.7881
						421	12	3	88.4801
						421	13	3	91.6157
						421	14	3	89.8144
						421	15	3	90.6445
						421	16	3	83.0882
						421	17	3	91.2182
						421	18	3	89.9012
						421	19	3	81.2041
						421	20	3	90.6014
						421	1	4	48.7341
						421	2	4	46.2648
						421	3	4	50.5386
						421	4	4	59.3894
						421	5	4	70.7507
						421	6	4	75.629
						421	7	4	75.8568
						421	8	4	83.0877
						421	9	4	90.5447
						421	10	4	92.6798
						421	11	4	92.6036
						421	12	4	93.3449
						421	13	4	88.4457
						421	14	4	92.3363
						421	15	4	92.9701
						421	16	4	93.5736
						421	17	4	94.017
						421	18	4	85.1684
						421	19	4	92.6848
						421	20	4	93.8774
						422	1	1	65.267
						422	2	1	75.9101
						422	3	1	82.6274
						422	4	1	81.273
						422	5	1	85.5082
						422	6	1	84.8001
						422	7	1	83.0607
						422	8	1	84.5604
						422	9	1	87.6648
						422	10	1	86.5958
						422	11	1	87.6075
						422	12	1	87.6193
						422	13	1	86.6677
						422	14	1	86.4246
						422	15	1	88.1878
						422	16	1	88.1011
						422	17	1	87.7961
						422	18	1	88.3591
						422	19	1	88.0635
						422	20	1	85.8388
						422	1	2	65.6994
						422	2	2	79.3536
						422	3	2	80.48
						422	4	2	84.5793
						422	5	2	85.4025
						422	6	2	86.5657
						422	7	2	87.5567
						422	8	2	87.6526
						422	9	2	88.1512
						422	10	2	86.8262
						422	11	2	87.6685
						422	12	2	88.2242
						422	13	2	88.2776
						422	14	2	90.2372
						422	15	2	90.0132
						422	16	2	89.5799
						422	17	2	90.1203
						422	18	2	90.8159
						422	19	2	89.6295
						422	20	2	91.0186
						422	1	3	70.2297
						422	2	3	70.0612
						422	3	3	75.1667
						422	4	3	77.562
						422	5	3	79.4032
						422	6	3	78.2081
						422	7	3	78.5364
						422	8	3	80.6758
						422	9	3	78.0245
						422	10	3	78.8461
						422	11	3	75.8357
						422	12	3	80.9878
						422	13	3	81.2505
						422	14	3	81.4411
						422	15	3	83.5609
						422	16	3	82.7792
						422	17	3	83.1153
						422	18	3	82.793
						422	19	3	82.439
						422	20	3	83.6592
						422	1	4	64.5765
						422	2	4	73.5801
						422	3	4	79.8159
						422	4	4	82.1405
						422	5	4	84.8117
						422	6	4	84.8607
						422	7	4	86.8295
						422	8	4	87.1205
						422	9	4	86.2434
						422	10	4	87.4854
						422	11	4	87.0969
						422	12	4	85.3629
						422	13	4	87.4654
						422	14	4	87.7893
						422	15	4	88.1598
						422	16	4	89.1269
						422	17	4	89.6695
						422	18	4	90.0672
						422	19	4	90.2862
						422	20	4	90.2903
						423	1	1	60.0238
						423	2	1	72.5674
						423	3	1	85.0075
						423	4	1	86.505
						423	5	1	87.2199
						423	6	1	88.3216
						423	7	1	91.5047
						423	8	1	91.369
						423	9	1	91.8284
						423	10	1	93.7154
						423	11	1	91.2744
						423	12	1	92.7363
						423	13	1	90.7537
						423	14	1	87.8611
						423	15	1	89.4192
						423	16	1	92.8377
						423	17	1	92.6273
						423	18	1	90.9372
						423	19	1	95.0121
						423	20	1	92.9805
						423	1	2	61.2509
						423	2	2	76.4021
						423	3	2	84.5107
						423	4	2	88.6194
						423	5	2	90.8172
						423	6	2	92.9506
						423	7	2	91.9628
						423	8	2	95.8901
						423	9	2	94.6992
						423	10	2	95.1156
						423	11	2	95.1201
						423	12	2	96.223
						423	13	2	97.2139
						423	14	2	94.9346
						423	15	2	97.6428
						423	16	2	97.4568
						423	17	2	97.3861
						423	18	2	95.7211
						423	19	2	95.1797
						423	20	2	96.503
						423	1	3	65.2714
						423	2	3	78.6911
						423	3	3	73.6977
						423	4	3	79.6467
						423	5	3	83.636
						423	6	3	80.2629
						423	7	3	77.9247
						423	8	3	75.0124
						423	9	3	77.9131
						423	10	3	82.6363
						423	11	3	80.3681
						423	12	3	71.5447
						423	13	3	73.0068
						423	14	3	72.6474
						423	15	3	85.1902
						423	16	3	83.0244
						423	17	3	86.2313
						423	18	3	86.9315
						423	19	3	85.719
						423	20	3	82.8934
						423	1	4	66.9374
						423	2	4	72.6273
						423	3	4	73.592
						423	4	4	84.9586
						423	5	4	84.0722
						423	6	4	88.4849
						423	7	4	90.0588
						423	8	4	85.9853
						423	9	4	79.5833
						423	10	4	82.1508
						423	11	4	88.709
						423	12	4	87.6966
						423	13	4	86.5628
						423	14	4	83.8546
						423	15	4	85.3577
						423	16	4	85.1197
						423	17	4	88.3763
						423	18	4	90.66
						423	19	4	78.295
						423	20	4	89.2407
						424	1	1	83.226
						424	2	1	84.6236
						424	3	1	88.5818
						424	4	1	93.122
						424	5	1	93.9556
						424	6	1	95.262
						424	7	1	95.3505
						424	8	1	95.3188
						424	9	1	93.6142
						424	10	1	95.444
						424	11	1	95.0393
						424	12	1	94.7655
						424	13	1	93.8109
						424	14	1	94.3364
						424	15	1	93.8451
						424	16	1	94.9905
						424	17	1	95.3905
						424	18	1	95.8015
						424	19	1	95.6444
						424	20	1	94.7476
						424	1	2	62.0307
						424	2	2	86.6409
						424	3	2	90.9861
						424	4	2	92.5814
						424	5	2	93.4355
						424	6	2	95.1751
						424	7	2	95.3899
						424	8	2	96.0644
						424	9	2	95.1952
						424	10	2	93.0035
						424	11	2	94.9927
						424	12	2	95.4172
						424	13	2	95.4268
						424	14	2	94.8401
						424	15	2	95.4143
						424	16	2	95.529
						424	17	2	95.92
						424	18	2	96.0171
						424	19	2	95.9753
						424	20	2	95.8978
						424	1	3	72.6829
						424	2	3	81.3173
						424	3	3	86.2408
						424	4	3	84.6672
						424	5	3	86.571
						424	6	3	86.3442
						424	7	3	87.9341
						424	8	3	88.4295
						424	9	3	85.378
						424	10	3	87.646
						424	11	3	87.3485
						424	12	3	90.2901
						424	13	3	88.6698
						424	14	3	90.1249
						424	15	3	90.8208
						424	16	3	90.8039
						424	17	3	89.5824
						424	18	3	90.8924
						424	19	3	90.928
						424	20	3	90.1895
						424	1	4	80.6857
						424	2	4	84.9278
						424	3	4	78.7277
						424	4	4	83.7807
						424	5	4	87.9094
						424	6	4	87.7272
						424	7	4	91.056
						424	8	4	89.13
						424	9	4	93.3456
						424	10	4	93.0019
						424	11	4	93.9215
						424	12	4	94.4643
						424	13	4	95.2111
						424	14	4	95.5404
						424	15	4	95.2355
						424	16	4	95.4519
						424	17	4	95.7244
						424	18	4	94.9993
						424	19	4	95.2363
						424	20	4	94.9039
						425	1	1	42.7645
						425	2	1	61.5995
						425	3	1	64.0769
						425	4	1	67.5608
						425	5	1	71.134
						425	6	1	71.6715
						425	7	1	74.1712
						425	8	1	75.2869
						425	9	1	71.301
						425	10	1	74.3919
						425	11	1	73.2763
						425	12	1	77.3424
						425	13	1	70.3598
						425	14	1	75.8299
						425	15	1	74.0194
						425	16	1	79.224
						425	17	1	74.5595
						425	18	1	73.3705
						425	19	1	74.7735
						425	20	1	79.9594
						425	1	2	50.4315
						425	2	2	58.4815
						425	3	2	59.88
						425	4	2	61.72
						425	5	2	64.9271
						425	6	2	69.0638
						425	7	2	69.4805
						425	8	2	69.1825
						425	9	2	76.5446
						425	10	2	75.988
						425	11	2	76.6336
						425	12	2	76.6183
						425	13	2	74.7642
						425	14	2	70.2271
						425	15	2	70.0766
						425	16	2	73.4782
						425	17	2	80.5024
						425	18	2	68.4186
						425	19	2	74.3452
						425	20	2	74.619
						425	1	3	43.5887
						425	2	3	52.9847
						425	3	3	51.2874
						425	4	3	52.7197
						425	5	3	56.2174
						425	6	3	54.6664
						425	7	3	57.5681
						425	8	3	60.7652
						425	9	3	58.1337
						425	10	3	59.0636
						425	11	3	68.2062
						425	12	3	71.9118
						425	13	3	73.0386
						425	14	3	69.8038
						425	15	3	67.2828
						425	16	3	66.9683
						425	17	3	71.1706
						425	18	3	68.0924
						425	19	3	72.9069
						425	20	3	75.8038
						425	1	4	42.7645
						425	2	4	54.1356
						425	3	4	54.6241
						425	4	4	54.7648
						425	5	4	52.8244
						425	6	4	57.3111
						425	7	4	61.926
						425	8	4	61.7017
						425	9	4	63.0248
						425	10	4	60.9382
						425	11	4	67.7268
						425	12	4	67.3818
						425	13	4	72.6842
						425	14	4	70.6265
						425	15	4	71.4897
						425	16	4	75.8692
						425	17	4	64.8564
						425	18	4	66.6783
						425	19	4	63.6355
						425	20	4	64.8505
						426	1	1	55.807
						426	2	1	68.9222
						426	3	1	74.3768
						426	4	1	83.1959
						426	5	1	81.4302
						426	6	1	88.5213
						426	7	1	81.1849
						426	8	1	83.5331
						426	9	1	86.7325
						426	10	1	89.7008
						426	11	1	87.7413
						426	12	1	91.0434
						426	13	1	89.6982
						426	14	1	92.2861
						426	15	1	88.0359
						426	16	1	91.357
						426	17	1	90.7511
						426	18	1	89.6091
						426	19	1	90.3035
						426	20	1	89.6195
						426	1	2	52.9756
						426	2	2	68.973
						426	3	2	75.7937
						426	4	2	81.6729
						426	5	2	81.8168
						426	6	2	84.0486
						426	7	2	86.4224
						426	8	2	89.3567
						426	9	2	88.763
						426	10	2	89.2033
						426	11	2	86.4222
						426	12	2	89.4771
						426	13	2	90.4242
						426	14	2	92.5696
						426	15	2	92.5082
						426	16	2	92.0372
						426	17	2	88.1988
						426	18	2	89.7183
						426	19	2	89.7036
						426	20	2	88.5361
						426	1	3	50.7927
						426	2	3	61.1027
						426	3	3	66.4775
						426	4	3	70.1496
						426	5	3	69.2779
						426	6	3	62.654
						426	7	3	62.5016
						426	8	3	65.336
						426	9	3	70.4734
						426	10	3	72.6546
						426	11	3	67.6438
						426	12	3	73.7841
						426	13	3	70.6728
						426	14	3	72.1117
						426	15	3	72.9477
						426	16	3	73.3127
						426	17	3	80.6073
						426	18	3	74.6571
						426	19	3	77.985
						426	20	3	75.0975
						426	1	4	56.873
						426	2	4	66.3869
						426	3	4	66.1553
						426	4	4	72.132
						426	5	4	70.9154
						426	6	4	65.8773
						426	7	4	75.5395
						426	8	4	80.3232
						426	9	4	79.5558
						426	10	4	80.3489
						426	11	4	82.9746
						426	12	4	80.854
						426	13	4	80.161
						426	14	4	78.8214
						426	15	4	75.1196
						426	16	4	82.7333
						426	17	4	83.2257
						426	18	4	79.3052
[truncated: 1,202 more rows]

## Sheet: Figure6
Figure6A											Figure6B
	VMPFC			DMPFC			IFG+INS					VMPFC			DMPFC			IFG+INS
SubID	Qc	Qu	V	Qc	Qu	V	Qc	Qu	V		SubID	Qc	|Qc-Qu|	Conf.(t-1)	Qc	|Qc-Qu|	Conf.(t-1)	Qc	|Qc-Qu|	Conf.(t-1)			Gender
402	-0.00424735	-0.0557124	0.531385	-0.340464	1.06477	-0.578668	-0.385509	1.17924	-0.761348		402	0.00710148	0.289503	0.0718982	-0.0937424	-0.418315	-0.138424	-0.105149	-0.666873	-0.240559		402	0
403	0.148204	0.0918034	0.0884616	-1.25632	0.782008	-0.239809	-0.672127	0.607382	-0.0195749		403	0.294357	0.901931	-0.546334	-1.71029	1.42647	-1.17927	-1.2629	0.997669	-1.3258		403	0
404	0.145926	-0.179069	-0.357982	-1.36556	0.431952	0.615286	-1.34478	0.119826	0.844535		404	-0.214093	-0.0178202	0.462818	-0.613291	-0.435889	-0.194066	-0.733656	0.0974997	-0.421008		404	1
405	-0.10109	-0.00509219	0.0541328	-0.505281	0.0496969	0.413408	-0.736567	-0.0692429	0.707762		405	0.110749	-0.542248	-0.385011	-0.103196	-0.00725559	-0.329641	0.0719729	-0.0823227	-0.53845		405	0
406	1.13331	-0.119123	-0.640607	-0.196797	0.110003	0.0243851	-0.169867	0.101068	0.105919		406	0.954838	-0.0257957	-0.224363	-0.0964627	-0.267891	0.0121491	-0.086351	-0.069412	-0.226354		406	0
407	-1.37837	-1.81818	3.35832	-2.63682	-1.16726	2.82371	-2.06474	-1.00528	2.50887		407	-0.0440514	1.34331	-0.678607	-1.50005	0.594096	-0.544224	-0.871847	0.334254	-0.510459		407	1
408	1.67623	-0.0129617	-1.38391	-1.03216	0.421953	-0.163799	-0.606683	1.06457	-1.13406		408	0.0271963	0.803973	-0.344395	-0.72758	-0.332805	-0.19695	-1.10295	-0.119489	-0.868541		408	0
410	0.0193873	0.611854	0.363362	-0.454485	0.0848764	0.311639	-0.273794	0.0674907	0.276425		410	0.402631	-0.54611	-0.00025893	-0.52406	0.13584	0.0377672	-0.585453	0.19362	0.226177		409	0
411	0.333584	0.508785	-0.22969	-0.261469	0.284485	-0.125425	-0.169565	0.190323	-0.00200296		411	-0.0140929	0.118298	-0.478672	-0.443801	0.436029	-0.61411	-0.437904	0.393804	-0.314378		410	0
412	-0.388873	-0.313893	0.611718	-0.731871	0.072909	0.0515794	-0.896301	-0.133641	0.30023		412	-0.0481373	0.188614	0.282702	-0.911836	0.178155	-0.387947	-1.03855	0.225087	-0.600353		411	0
413	0.81594	-0.112767	0.19893	-0.517203	0.0425205	-0.162931	-0.43945	-0.00330165	-0.0619767		413	1.16287	-0.104686	-0.27004	-0.687819	-0.0789657	-0.383124	-0.490247	0.0831255	-0.269241		412	0
414	0.662381	-0.291119	0.132211	-0.157636	0.245575	0.49252	-0.148374	0.661326	0.479179		414	0.515005	0.159839	-0.0555851	0.499004	-0.289995	0.604816	0.867735	-0.645101	0.820586		413	0
415	0.387683	-0.0759312	0.532659	-0.519271	-0.137756	-0.461329	-0.305461	-0.410705	0.364543		415	0.403249	0.814893	0.0569489	-1.34338	0.49227	-0.347223	-0.343953	0.549278	-0.372607		414	1
416	0.0417309	-0.110415	0.349787	-0.42273	0.132052	-0.0549656	0.1038	0.137724	-0.27444		416	0.174258	0.399196	-0.358166	-0.409587	-0.0813097	-0.0078115	-0.283381	0.465342	-0.111098		415	0
417	-0.160644	-0.805004	1.26454	0.19016	-1.40183	0.747103	0.268642	-1.20172	0.4294		417	0.0579704	0.575714	-0.489233	-0.450883	1.30252	-0.201544	-0.294099	0.91748	-0.391111		416	0
418	-0.0147423	-0.306658	-0.215657	0.0767206	0.205714	-0.0920172	0.102784	0.262925	-0.0926214		418	-0.16067	0.360466	0.291762	0.0152289	-0.109595	-0.122725	-0.0331234	-0.196373	0.192054		417	0
419	0.407523	0.29191	-0.807093	-0.294909	0.348892	-0.366744	-0.105144	0.162287	0.00861695		419	-0.554704	0.74268	-0.0125021	-0.258766	-0.139588	-0.173356	0.011043	-0.0415799	-0.446149		418	1
420	0.0304165	-0.600331	0.401734	-0.513733	0.423813	-0.413844	-0.446298	0.624758	-0.544393		420	-0.282707	0.949679	-0.664451	-0.235064	-0.554736	-0.196755	-0.278398	-0.673423	-0.363141		419	1
421	0.51687	-0.634691	0.00140979	-0.438278	0.0805772	0.43944	-0.487856	-0.0222321	0.472553		421	0.128824	0.891892	0.868323	0.00435728	-0.419385	0.360034	-0.129067	-0.50584	0.107853		420	0
422	0.281041	-0.332358	-0.461182	0.484734	0.497588	-0.508559	0.617064	0.135506	-0.605868		422	-0.374921	0.160472	0.163062	0.106044	-0.121282	-0.0219096	-0.104031	0.434002	0.338839		421	0
423	0.273244	0.963472	-1.21776	-0.242918	1.02319	-0.905103	-0.345894	0.129731	0.052418		423	0.0265727	-0.129538	0.00255364	-0.287772	0.128601	0.0339538	-0.276587	-0.146491	-0.0561554		422	1
424	0.10274	0.0529952	0.548757	-0.327525	0.00381834	0.410108	-0.204421	-0.0159124	0.304424		424	0.565363	-0.0449361	-0.434541	0.0809068	-0.110098	-0.340714	-0.0100175	-0.0148016	0.0899875		423	0
425	-0.421971	0.206837	-0.100051	-0.658179	0.427573	0.379527	-0.453224	-0.0770167	0.418308		425	-0.0499881	-0.469955	-0.14458	0.624033	-1.08922	0.135146	0.507236	-0.9686	-0.081202		424	0
426	0.970725	-0.584743	-0.0649509	-0.498584	0.699208	0.0629989	-0.829981	0.686496	0.29337		426	0.408217	0.171294	-0.0196835	0.201865	-0.298951	0.154473	0.125743	-0.550267	0.0540079		425	1
428	0.420872	-0.0906163	-0.460326	-0.289002	0.517098	-0.360188	0.256549	0.538185	-0.743553		428	0.307302	-0.317043	0.0939469	-0.229446	-0.285444	0.244276	0.0366666	-0.220674	-0.112011		426	1
429	0.531659	0.142574	-0.232141	-0.387706	-0.332221	0.306929	-0.154397	0.0961081	0.120039		429	0.111157	0.224803	0.307602	-0.38095	0.156223	0.128318	-0.249658	-0.129183	-0.284497		427	1
430	1.70056	-1.15856	-0.611985	-0.875717	0.251825	-0.120957	-0.530823	0.466545	-0.225969		430	-0.203886	1.33965	-1.00472	-0.80763	0.399113	-1.45808	-0.217548	-0.147959	-1.86901		428	1
431	1.14184	0.236633	-0.606765	0.263164	0.463048	-0.00621785	0.119006	0.426395	0.0750654		431	0.597711	-0.218004	-0.178556	0.244936	-0.61472	0.0363134	0.0396745	-0.278877	-0.231223		429	0
432	0.0959133	0.285841	-0.0371446	-0.268175	0.333927	-0.202331	-0.442058	0.118799	-0.229927		432	1.00028	-1.04552	-0.641483	-0.0941691	-0.477301	-0.80565	-0.48217	-0.346409	-0.41899		430	0
433	0.674829	-0.0110029	0.254083	-0.200556	0.43968	-0.0857533	-0.053728	0.468505	-0.179158		433	0.800524	-0.157936	-0.0529747	0.0433018	-0.522621	-0.603828	0.00605757	-0.475004	-0.647403		431	0
434	0.607063	0.303689	-0.591348	-0.211091	0.139829	-0.0594683	-0.213102	0.177131	-0.120739		434	0.131735	0.463695	0.42991	-0.409551	0.117433	-0.0962589	-0.402255	0.0637992	-0.440794		432	0
435	0.489982	-0.420068	-0.445319	-0.124973	-0.284687	0.0343599	-0.343869	-0.301634	0.328286		435	0.504336	-0.884632	-0.0214432	-0.0779414	-0.381818	-0.194222	-0.000467601	-0.58547	-0.614045		433	1
436	0.181449	-0.26037	0.296906	-0.323755	0.34763	-0.295146	-0.413085	0.642993	-0.412002		436	0.0742501	0.597495	-0.331022	-0.225821	-0.0706831	-0.640056	-0.352298	-0.519711	-0.756561		434	1
437	0.505963	-0.352116	-0.527899	0.24189	0.762476	-0.76693	-0.0974874	0.225839	-0.0298109		437	0.412151	0.223699	-0.489343	0.300933	-0.43981	-0.642837	0.234063	-0.402371	-0.906332		435	1
438	-0.530982	-0.551473	0.209168	-0.0327403	0.167158	-0.488564	-0.12975	0.133647	-0.453541		438	-0.17852	0.40235	0.0626666	-0.39883	0.210047	-0.35265	-0.542699	0.0178169	-0.540663		436	0
439	0.443054	1.02412	-0.24505	-0.23738	2.58674	-1.78955	-0.0317546	1.95722	-1.2692		439	1.30293	-0.665518	-0.282457	0.799255	-1.54626	-0.711572	0.878922	-1.59875	-0.305055		437	0
440	-0.376748	0.391329	0.737793	-1.10985	0.711226	0.713088	-0.893914	0.694412	0.662125		440	0.768444	-0.763045	0.289474	0.118845	-1.24873	0.0438349	0.0358378	-0.788552	-0.419433		438	1
441	0.324586	-0.202898	0.357012	-0.313918	0.307536	0.334726	0.0594668	0.342716	0.115502		441	0.488869	0.679482	-0.30172	-0.424099	-0.0473977	0.315955	-0.277404	-0.205181	0.333642		439	1
																						440	1
																						441	1

## Sheet: Figure7
Figure7A							Figure7B
	GLM3-Qc ROI		Bartra ROI					Y-coordinate						Z-coordinate
SubID	Qc	Conf.	Qc	Conf.			Voxel	Mean_beta(Qc)	Mean_beta(Conf.)	ste_beta(Qc)	ste_beta(Conf.)		Voxel	Mean_beta(Qc)	Mean_beta(Conf.)	ste_beta(Qc)	ste_beta(Conf.)				Gender
402	0.230339	-0.227029	0.0860145	0.256834			1	0.102538	0.277342	0.105654	0.114842		1	-0.0615525	0.119332	0.0567386	0.0748212			402	0
403	0.837028	-0.403944	0.841352	-0.499686			2	0.106662	0.198721	0.0983377	0.112374		2	-0.05476	0.0894467	0.0519838	0.0641634			403	0
404	-0.278036	0.710374	-0.337671	0.549853			3	0.103598	0.137536	0.0852931	0.11042		3	-0.0195629	0.0532336	0.0505675	0.0570078			404	1
405	0.148649	-0.461757	-0.0658825	-0.214791			4	0.115179	0.100187	0.0765046	0.105349		4	-0.0145475	0.0834144	0.0487797	0.0528556			405	0
406	0.262131	0.967804	0.155859	1.42517			5	0.0881552	0.0362963	0.0796098	0.108994		5	-0.0140456	0.161496	0.0415982	0.050821			406	0
407	0.906059	-0.059584	1.02008	0.00902509			6	0.0638632	0.0272391	0.0651225	0.0842972		6	0.0185867	0.235008	0.0465689	0.0548734			407	1
408	0.193433	0.433283	0.472131	0.533666			7	0.0210332	0.0499329	0.0510592	0.0635748		7	0.0634502	0.200519	0.0483043	0.0553744			408	0
410	-0.187838	0.439771	-0.648251	0.524373			8	0.0140613	0.0119272	0.0466938	0.0626165		8	0.0540894	0.202828	0.0504422	0.0659567			409	0
411	-0.746107	1.04201	-0.499032	0.907043			9	-0.0145704	-0.0286465	0.0463896	0.0577236		9	0.074991	0.256103	0.0509509	0.0678777			410	0
412	-0.606509	1.23427	-0.613473	1.31253			10	-0.016967	-0.051147	0.0443806	0.0547548		10	0.0950167	0.261887	0.0502594	0.0713417			411	0
413	0.661531	0.674566	0.638181	1.02627			11	-0.0692391	-0.093106	0.0397598	0.0491981		11	0.107001	0.274503	0.0484479	0.0688958			412	0
414	0.631241	-0.350319	0.731174	-0.396724			12	-0.0539522	-0.0667519	0.0384431	0.0477405		12	0.105129	0.274804	0.0495739	0.0663769			413	0
415	0.337935	1.03522	-0.0140104	1.40428			13	-0.0393634	-0.0513361	0.0386507	0.0484817		13	0.0952167	0.267391	0.0541691	0.063898			414	1
416	0.239283	0.115267	0.4443	0.394959			14	-0.0255518	-0.0161746	0.0395309	0.0479985		14	0.0801531	0.240843	0.0574271	0.0622752			415	0
417	-0.031574	0.784416	-0.243704	1.03718			15	-0.0236964	0.0246511	0.0409236	0.0473268		15	0.0578555	0.202861	0.0541664	0.0626938			416	0
418	0.00557731	0.227805	-0.204276	0.502254			16	-0.0213121	0.0788085	0.0426365	0.0493618		16	0.0430744	0.154658	0.0544644	0.0681064			417	0
419	-0.491636	0.58698	-0.324449	0.86134			17	-0.0161162	0.131718	0.0452655	0.0537074		17	0.0422698	0.0824121	0.0555138	0.0634725			418	1
420	-0.192929	0.447486	-0.588121	0.595084			18	0.000100092	0.182868	0.0486925	0.058065		18	0.0535954	0.0432667	0.0583564	0.0635225			419	1
421	0.432369	0.858914	0.305583	0.662719			19	0.0230989	0.222608	0.0494542	0.0640245		19	0.0552039	0.0998383	0.0587452	0.0647937			420	0
422	-0.439072	0.6991	-0.838802	1.04106			20	0.0452907	0.257576	0.0525516	0.0721034		20	-0.0041121	0.094775	0.0593841	0.0795789			421	0
423	-0.0171158	0.00583037	0.0241367	0.178102			21	0.0627495	0.276737	0.0556105	0.0777663		21	-0.0432821	0.0229588	0.0585532	0.0773555			422	1
424	0.445953	0.507086	0.572794	0.818941			22	0.0824278	0.291905	0.0597491	0.0796481		22	-0.0866683	-0.00668691	0.0559139	0.0688929			423	0
425	-0.635942	0.894891	-0.875748	0.820535			23	0.0878414	0.295224	0.0601878	0.0752483		23	-0.104492	-0.0629182	0.0497874	0.0550185			424	0
426	0.130933	0.566961	0.0613253	0.669133			24	0.0852707	0.307603	0.0580497	0.0708021		24	-0.0893923	-0.0432404	0.0505034	0.0588563			425	1
428	0.0977769	0.233663	0.209604	0.328927			25	0.0823246	0.336686	0.0556823	0.0691762		25	-0.0931021	-0.031228	0.0560643	0.0657395			426	1
429	0.410779	-0.0644617	0.515599	0.029435			26	0.0874431	0.334531	0.0590272	0.0822875		26	-0.0923053	0.0135741	0.057623	0.0634595			427	1
430	-0.0506987	0.707793	0.351314	0.889409			27	0.02057	0.480808	0.0639577	0.107323		27	-0.101647	0.00490526	0.0638135	0.0701447			428	1
431	0.794832	-0.432571	0.857846	-0.30181									28	-0.113272	0.00548568	0.0718893	0.0831991			429	0
432	-0.351658	0.99378	0.0243164	0.0620448									29	-0.10836	0.00148976	0.075537	0.0954064			430	0
433	0.623919	0.46379	0.522954	0.648131									30	-0.0664484	-0.0551798	0.0811941	0.116385			431	0
434	-0.031075	0.981194	-0.0720581	1.33672																432	0
435	0.263643	0.311506	0.107615	0.150724																433	1
436	0.312607	0.324017	0.177535	0.446063																434	1
437	0.170025	0.449498	-0.303065	0.448659																435	1
438	-0.0817991	-0.222614	-0.292101	-0.373546																436	0
439	1.2144	0.0105597	1.54181	0.0823075																437	0
440	-0.0374155	1.80749	-0.123581	2.16763																438	1
441	0.256386	0.196613	0.377276	0.151051																439	1
																				440	1
																				441	1

## Sheet: SupFigure1
FigureS1B: Salem-Garcia et al. 2023						FigureS1C: Present study
β	αCON	αDIS	αV	w			β	αCON	αDIS	αV	w
3.92081	0.980183	0.000665339	0.129318	0.356421		SubjID	5.77594	0.621202	0.270337	0.0796894	0.839532
8.09915	0.630457	0.277017	0.00911079	0.132085		402	4.42618	0.388059	0.183032	0.0586193	0.385937
3.11623	0.558788	0.0604232	0.792084	0.986103		403	9.97211	0.052999	0.0126449	0.119287	0.990465
11.2668	0.279137	0.0900096	0.182783	0.0652261		404	4.38073	0.213438	0.0979171	0.179016	0.540965
10.9574	0.272409	0.144152	0.188639	0.405032		405	4.72421	0.384337	0.0926784	0.60628	0.020368
8.26804	0.257538	0.00617222	0.101996	0.0368744		406	3.73865	0.0996236	0.00818598	0.053777	0.615453
6.20555	0.178262	0.0301769	0.000835778	0.592865		407	6.97137	0.317331	0.242708	0.0258008	0.710117
8.70989	0.219138	0.10175	0.0450583	0.022989		408	3.99058	0.202039	0.0201275	0.00121115	0.537716
11.2631	0.229445	0.220413	0.768502	0.151298		409	4.04105	0.314968	0.0044445	0.979333	0.217577
15.5911	0.214851	0.0228312	0.083448	0.891664		410	5.71212	0.22232	0.111767	0.985121	0.556265
6.692	0.673602	0.119897	0.0125691	0.796711		411	4.39354	0.588233	0.00339395	0.193593	0.906327
13.104	0.514919	0.156674	0.117529	0.242738		412	2.95265	0.895556	0.157692	0.795302	0.0244561
9.19651	0.433232	0.239839	0.397154	0.217882		413	1.86425	0.754144	0.0134498	0.0027124	0.462492
10.8807	0.254691	0.217816	0.0113688	0.972723		414	3.31412	0.245856	0.011459	0.118783	0.481067
10.2538	0.417338	0.281393	0.0765835	0.00462128		415	2.22163	0.67629	0.00451907	0.000375397	0.528873
6.23948	0.331196	0.00121863	0.00894853	0.602675		416	2.89505	0.861116	0.246812	0.136514	0.686331
2.44694	0.380076	0.00290099	0.990158	0.0168734		417	5.80475	0.102123	0.00966957	0.961395	0.984584
6.31247	0.303236	0.115748	0.0449447	0.985112		418	3.3963	0.539039	0.351357	0.957895	0.151947
6.65629	0.0423772	0.000412045	0.803352	0.93663		419	5.18897	0.397075	0.200134	0.0925598	0.57801
4.89961	0.434951	0.210563	0.139769	0.39469		420	5.48444	0.295201	0.175471	0.824529	0.717703
2.9364	0.319788	0.100198	0.985856	0.28706		421	3.93805	0.295933	0.0328716	0.0935234	0.897777
3.91571	0.388948	0.00885989	0.00070652	0.480175		422	5.23897	0.176325	0.187228	0.0226137	0.952269
3.59569	0.676296	0.290559	0.061243	0.366055		423	5.05797	0.32142	0.0738238	0.266425	0.272292
5.21858	0.588442	0.148926	0.670331	0.112345		424	3.16003	0.692566	0.23523	0.0499982	0.877182
4.53331	0.713299	0.371448	0.0512642	0.415504		425	5.24179	0.245602	0.206671	0.0338491	0.0510017
3.29694	0.323438	0.066983	0.681814	0.0321936		426	2.04202	0.36098	0.0039529	0.897541	0.0298371
7.20773	0.144449	0.014372	0.639847	0.512144		427	5.41124	0.445401	0.335503	0.819646	0.487372
9.98386	0.253402	0.2332	0.995294	0.994269		428	3.49134	0.307874	0.0264074	0.357487	0.993984
7.21175	0.165189	0.0603161	0.651279	0.99534		429	4.88072	0.438854	0.376008	0.0333318	0.613665
2.8678	0.21855	0.0745418	0.335615	0.990142		430	4.7942	0.13349	0.00125792	0.697156	0.747232
6.279	0.939261	0.200283	0.0724394	0.892074		431	4.87692	0.190513	0.0808928	0.973799	0.996393
4.79915	0.416654	0.235913	0.129392	0.680184		432	4.69727	0.438381	0.0602488	0.102568	0.74759
1.81616	0.468428	0.00365936	0.989131	0.975925		433	3.79391	0.380281	0.170756	0.897375	0.604483
3.01137	0.471864	0.18438	0.0280874	0.0894093		434	2.48435	0.526716	0.0989191	0.133179	0.0255385
4.52738	0.544352	0.214136	0.0346471	0.863586		435	8.94592	0.390757	0.317809	0.997409	0.996538
4.322	0.412841	0.00686952	0.782865	0.0354897		436	2.69061	0.994524	0.266353	0.997279	0.0212442
4.61218	0.220531	0.0733507	0.067796	0.97515		437	1.55772	0.522742	0.179032	0.861188	0.029396
4.94828	0.76936	0.21747	0.525544	0.476		438	9.96303	0.140101	0.19486	0.129872	0.969945
10.6146	0.104935	0.0238239	0.775473	0.526633		439	5.59186	0.450518	0.131266	0.258251	0.71646
7.54362	0.262663	0.175889	0.165362	0.00866128		440	1.42658	0.649577	0.00168693	0.428385	0.982779
5.42644	0.222633	0.0629117	0.290426	0.519183		441
3.97072	0.17146	0.0052681	0.182091	0.0330943
4.56301	0.672281	0.000701171	0.236154	0.983298
2.50615	0.535669	0.338716	0.976973	0.0315118
5.16943	0.438465	0.102913	0.316872	0.92226
8.06847	0.335162	0.126945	0.371224	0.94398
1.50681	0.262009	0.0723286	0.0429116	0.200473
9.02044	0.163232	0.0442591	0.25126	0.978165
7.35391	0.154531	0.158885	0.159482	0.974956
26.6813	0.085939	0.00814303	0.259169	0.614878
1.96109	0.924083	0.270097	0.0759173	0.918722
5.42841	0.445407	0.231204	0.183645	0.539054
0.401149	0.94447	0.82517	0.314668	0.199643
1.27642	0.510703	0.000732496	0.987776	0.0992261
4.03708	0.134055	0.00888516	0.000600749	0.492821
1.2096	0.737084	0.00663655	0.83108	0.0146761
8.06241	0.2086	0.231495	0.271461	0.652914
6.79676	0.49238	0.211326	0.0607438	0.489868
4.99508	0.297963	0.243792	0.970687	0.988202
4.55321	0.755498	0.0861357	0.137013	0.833874
21.4034	0.0778048	0.117065	0.993453	0.000984869
7.3955	0.0604732	0.0405616	0.03419	0.364129
4.41896	0.107902	0.00100337	0.970881	0.79487
5.7208	0.0986654	0.12917	0.0534268	0.0250036
1.7465	0.362934	0.000371861	0.00204655	0.487133
3.57482	0.402875	0.144205	0.58012	0.635347
2.68208	0.220409	0.0155076	0.657814	0.983464
5.45974	0.100961	0.0012221	0.0291764	0.97319
7.03299	0.257112	0.130205	0.916849	0.834938
4.48937	0.161678	0.00129083	0.80271	0.848461
3.26653	0.648614	0.043503	0.035868	0.414831
3.97001	0.483115	0.124203	0.0532136	0.0205286
2.53249	0.458518	0.0291845	0.000715037	0.469484
3.43313	0.221707	0.161506	0.0772755	0.0189787
2.48595	0.931106	0.122768	0.990889	0.0200395
6.87702	0.105962	0.0135221	0.9393	0.702095
14.0101	0.191375	0.19026	0.127189	0.960898
4.2181	0.528136	0.154266	0.019103	0.026786
5.61062	0.345307	0.0459759	0.292139	0.673853
10.7571	0.282464	0.0610957	0.850019	0.676223
3.54055	0.691229	0.131923	0.0590871	0.0110197
4.04596	0.191879	0.0178229	0.930818	0.661262
4.48505	0.157426	0.000427776	0.986104	0.988709
3.81384	0.680242	0.229566	0.0433261	0.951361
2.97701	0.838192	0.257432	0.742568	0.430788
2.7027	0.309528	0.00042407	0.606146	0.0158399
4.04593	0.371539	0.0956532	0.16771	0.491967
3.49924	0.458681	0.298123	0.992956	0.535241
4.84984	0.240404	0.000555665	0.205573	0.81207
0.205252	0.904019	0.0275089	0.578803	0.741034

## Sheet: SupFigure2
	FigureS2B: Confidence (Learning task)					FigureS2B: Confidence (Transfer task)					FigureS2C: Confidence (Learning task)					FigureS2C: Confidence (Transfer task)
	B0	B_|dQ|	B_Qc	B_conf(t-1)		B0	B_|dQ|	B_Qc		SubjID	B0	B_|dQ|	B_Qc	B_conf(t-1)		B0	B_|dQ|	B_Qc
	0.412166	-0.0639871	1.10287	0.848337		1.20789	0.150042	0.0763965		402	-0.821231	0.207369	1.50056	2.16184		0.151403	1.30218	1.762
	-0.263417	1.34926	2.79465	1.37688		1.64365	1.71508	2.31758		403	-1.16804	0.303853	0.840797	2.91009		0.264229	0.860408	1.53852
	0.301841	1.83399	1.92233	1.12021		1.29372	1.43488	1.76783		404	0.164782	1.33084	1.01667	1.10664		1.54439	0.526988	0.452895
	-0.601698	1.94194	2.97639	1.38198		0.563155	1.93831	2.9817		405	-0.353992	1.08375	1.655	1.26887		1.04985	0.595178	1.40883
	-0.366299	2.29578	1.89083	1.29137		0.719921	2.02137	2.52602		406	-0.494142	1.50466	0.753237	1.0343		-0.125393	2.1995	1.63419
	-1.59357	1.03598	0.950173	3.39035		0.429515	1.24753	2.67998		407	-0.185067	1.72865	1.81657	1.28735		1.26806	0.603213	1.93022
	-0.436387	2.38963	0.416092	1.64359		0.944544	0.358308	1.47303		408	-0.242166	2.19193	1.42831	1.2112		1.18618	1.81912	3.31316
	-0.25835	1.80734	0.715586	0.52055		0.922031	-0.451136	4.31939		409	0.504238	-0.0914321	2.31592	0.351918		1.28084	0.199766	12.6447
	-0.130436	-0.472644	3.33947	1.59169		1.42818	1.42332	1.58934		410	-0.82321	0.215681	1.58755	2.08058		0.999658	0.518971	0.967471
	-0.413496	1.62534	3.84095	1.53286		0.865343	1.39482	2.93338		411	0.242878	0.677468	1.71368	0.0453582		0.623036	0.569902	1.63539
	-0.143054	1.33329	1.1694	0.801003		0.948578	1.86212	4.22658		412	-0.223304	0.617913	1.47968	0.770485		0.5413	0.178287	1.82679
	0.970047	0.315028	2.18446	0.524348		1.93956	0.484981	1.15305		413	0.269466	0.623383	1.97805	1.49096		0.924142	0.331355	0.164257
	-0.424057	4.08237	3.36865	1.60975		1.58197	0.210196	4.3916		414	0.715109	0.137123	0.321591	1.05682		2.46447	0.143233	0.30821
	0.129829	1.50144	2.08892	0.713787		1.21088	1.29659	2.12719		415	1.37839	0.355784	1.86321	0.128186		0.803653	6.32032	5.56147
	1.05872	0.640794	0.451723	0.477791		1.4291	0.306643	1.56823		416	-0.282082	0.22517	0.357924	0.959815		0.748485	-0.0639202	0.552799
	1.64235	0.787616	2.31278	-0.0379011		1.98784	-0.683983	2.69338		417	-0.936807	1.1594	0.75429	2.63653		1.95365	0.0994154	0.552331
	0.725105	0.498355	1.17897	0.648428		1.21828	-0.0410828	-0.216036		418	0.0915651	0.554074	2.35265	0.246205		0.732559	0.207628	0.190203
	0.256456	0.896561	2.9821	0.565756		0.832703	0.785774	3.38736		419	0.283992	0.38867	2.06052	1.56634		1.71484	0.187372	0.625504
	0.0250114	4.43618	5.35743	1.45469		1.6392	-0.538394	4.26589		420	-1.5068	1.40373	1.27567	3.28887		0.81882	1.33587	2.28063
	0.378962	1.14904	1.36009	0.552791		1.16912	1.3241	1.3001		421	-2.10207	0.205668	1.81595	4.10285		0.231906	0.0763748	-0.078522
	-1.38345	0.655103	2.21105	3.34154		0.104799	0.132101	0.128188		422	-0.108705	0.878002	0.410947	1.61161		0.949929	0.308647	0.408354
	0.711687	0.268008	1.67927	-0.222753		1.66752	-0.203899	2.11821		423	-0.152607	2.41464	1.83532	1.71592		1.79286	-0.124917	2.82434
	0.726639	0.249997	0.687028	0.482993		0.945115	0.129972	0.80485		424	0.154532	0.595073	1.62828	1.88818		1.06233	0.873365	1.24632
	-0.168988	0.76818	0.736432	1.27297		1.18928	-0.00981773	2.8558		425	-0.973076	0.61263	0.36243	1.98067		0.2024	-0.0921446	0.196599
	-0.168743	0.916244	0.515401	2.02365		1.42615	-0.949232	2.93929		426	-0.0556795	2.53457	0.939733	0.525523		1.21927	-0.0488489	1.22405
	0.606635	0.365393	1.45824	0.543896		2.15811	0.25615	0.485243		427	0.391383	0.60533	0.938257	1.02486		1.50639	0.20935	1.05089
	-0.250172	2.59124	2.89167	1.28191		1.9008	-0.13629	1.65609		428	-0.902221	1.39605	0.159842	1.93056		1.15433	-0.171431	0.0800702
	0.219925	5.3233	3.33399	-0.174598		0.24645	0.24651	0.771546		429	0.0714358	-0.106837	1.85472	1.14144		1.14292	-0.291752	0.911213
	-0.272805	0.262903	1.67667	1.24777		0.776742	-0.0715076	1.2429		430	-1.08709	0.78452	0.695137	2.9442		1.23952	-0.316597	1.36407
	0.111558	0.61067	1.36961	1.24764		0.989544	0.425363	2.07247		431	-0.0296907	0.750341	3.05959	1.11383		0.9136	0.573078	1.67353
	-0.80736	0.571782	0.707523	2.02619		1.78922	-0.0647804	1.11967		432	-0.161093	0.0275803	0.641242	0.356018		0.240706	0.0901113	0.088161
	-0.225623	1.99286	1.19661	0.526447		0.515306	0.144984	2.6282		433	-0.712758	1.40382	1.18741	1.79656		0.124472	3.09736	2.73132
	-0.0948497	0.428108	0.910842	1.37828		0.740117	0.093754	0.923333		434	-0.263434	0.565019	0.839811	0.986952		1.37736	-0.355987	0.713746
	-0.540389	0.431857	0.233677	2.03564		0.793721	0.754763	2.2975		435	0.431156	0.882143	0.201444	0.340894		0.775418	0.123748	1.20181
	0.121504	-0.438664	1.90499	0.518786		0.0156568	0.0712467	4.40281		436	-0.873668	3.23697	2.14385	2.58395		0.906597	1.11254	0.918597
	1.93978	0.68655	0.832517	0.275108		1.81712	0.0332871	1.2069		437	0.230154	0.0320248	0.42243	0.949992		1.20614	0.102358	0.258521
	-0.0633124	0.0824865	0.267906	0.576487		0.408858	0.488441	0.920446		438	0.284365	0.693082	1.08734	0.746691		1.23387	-0.514493	-0.228688
	-1.37658	0.756333	0.272686	3.04677		0.976252	-0.0512627	1.50715		439	-0.771265	-0.0214654	0.623678	2.02219		0.55017	0.426455	1.08695
	-0.234254	0.863812	3.28571	1.72736		1.77588	0.691932	2.64548		440	-1.49859	0.237596	1.83414	3.43435		0.569171	0.539985	2.1292
	-0.484905	1.64034	1.21525	2.28387		0.802696	1.26016	3.11688		441	-0.162497	0.161262	0.336908	1.72335		1.1717	-0.29897	0.205868
	-0.493843	1.54766	3.07681	1.80228		1.24184	0.55913	2.21908
	0.262483	-0.581686	2.05436	1.05222		1.43026	0.0961394	1.39607
	-0.785452	0.886635	1.74347	2.33355		0.197516	0.193475	1.61509
	0.639294	0.26078	1.40086	0.581803		1.78048	-0.243433	1.89184
	-0.323689	0.478379	0.389094	1.20189		0.594264	-0.0495892	0.463528
	-0.333454	1.23551	2.59644	1.92336		1.06468	0.441978	1.84501
	1.34529	-0.0526748	0.575332	-0.180958		1.18209	-0.0440722	-0.0512296
	-1.50019	0.378892	0.284773	2.99571		0.330535	0.690019	1.18216
	-0.790039	11.3184	0.387864	2.30121		1.12346	1.59539	5.62155
	-0.568722	0.431249	2.92483	1.41738		0.721463	0.268232	1.89981
	-0.079775	0.460619	0.517197	1.6562		1.70096	-0.00810927	-0.244972
	-0.776376	1.13442	1.76522	1.3767		0.425697	0.072049	2.03073
	-0.135787	0.0162372	0.00590322	0.692611		0.235276	0.108574	0.1283
	0.87308	0.161864	0.178457	0.633907		2.26701	-0.098996	-0.126484
	-0.612273	0.662167	0.507261	1.65845		1.81405	-0.250662	1.66054
	-0.669882	0.0615915	0.162165	1.97232		1.81556	-0.0451325	0.621384
	-1.49846	3.30417	1.6248	3.13387		1.09774	1.3143	2.6358
	0.140417	1.05897	0.943155	0.920606		0.790522	-0.15655	2.84729
	-0.482422	0.447381	0.890798	1.48087		0.86681	0.282463	2.11761
	-1.2526	1.15116	2.21259	3.29402		0.958597	1.38246	2.20625
	0.395309	-0.241142	5.60252	0.957331		0.208091	4.62366	2.29234
	0.260536	2.83073	1.04275	0.751097		1.08188	0.240759	1.38237
	0.889776	-0.651745	2.13318	1.02414		1.09478	0.0266751	0.149298
	-0.163592	1.52051	1.83715	1.94253		1.52525	1.22773	0.838063
	1.21957	0.333516	0.0423221	-0.405772		1.24234	-0.136748	0.0855302
	-2.18997	1.39075	1.6436	4.18698		1.00761	-0.035052	0.061185
	0.227327	0.0014469	1.3544	0.683925		0.885394	-0.190752	1.11412
	-0.728822	0.453944	1.28053	2.3967		1.19283	0.4215	2.72249
	-0.0751756	0.31739	1.50748	0.829389		0.713256	0.181407	0.362766
	-0.794179	0.349694	0.709689	1.65244		0.162582	0.363167	1.28807
	-0.23313	0.567202	0.865887	1.0443		0.934375	0.189218	0.633046
	0.324345	1.09742	1.53879	1.837		2.24933	0.116195	2.14725
	0.492532	1.06622	0.963637	0.466921		0.542332	-0.0932784	0.916348
	0.589014	0.703475	1.1628	0.387347		0.890047	0.43872	0.923216
	0.0430492	0.0780672	0.327973	1.84673		1.01425	0.895054	0.492941
	0.119296	0.62284	1.51105	0.581155		0.431294	0.077283	1.99697
	-0.645406	3.18543	1.01774	1.85313		1.15878	0.974198	1.50307
	-0.26795	1.69217	1.13441	1.61907		1.91203	0.0279783	1.56053
	-0.0405616	0.61231	1.14408	1.0925		0.164983	2.72071	1.16791
	-1.87899	0.923802	2.05312	3.69062		1.83344	0.754518	2.23392
	-0.554262	1.00133	0.368552	0.950252		0.457072	0.575034	0.619542
	-0.859856	0.512661	1.5444	2.21086		1.09946	-0.0918509	1.18167
	0.22701	0.166688	0.34111	0.646137		0.304168	0.36537	0.50689
	1.08543	-0.20781	0.330793	0.47823		0.835762	0.851532	1.47791
	0.0756729	0.414209	1.52762	1.12367		0.917684	0.125507	2.10279
	0.242454	0.275264	0.599468	0.800089		0.707422	0.211236	0.951172
	0.222173	0.917882	0.258001	1.30194		1.20999	0.165593	0.47455
	0.626428	0.0195389	1.35521	0.178336		1.19078	0.0171412	1.6692
	0.251905	0.604186	0.578402	0.416147		0.488747	0.384427	1.26773
	0.461755	-0.0693826	-0.0303701	0.338249		0.725182	0.0855519	-0.111933

## Sheet: SupFigure3
SubID	Trial	Condition	Estimated Correct	Estimated confidence
402	1	1	50	56.4559		Legend
402	2	1	84.4978	72.4205
402	3	1	82.9472	77.999		Condition:
402	4	1	66.6398	83.5453		1 = Gain Partial
402	5	1	68.4413	83.8123		2 = Loss Partial
402	6	1	70.6626	78.111		3 = Gain Complete
402	7	1	90.7804	84.8087		4 = Loss Complete
402	8	1	85.0241	87.0171
402	9	1	94.4507	92.0159
402	10	1	85.992	80.3963
402	11	1	93.796	91.21
402	12	1	93.7184	86.0243
402	13	1	94.8952	86.712
402	14	1	90.3247	79.9543
402	15	1	86.3075	84.7298
402	16	1	91.7049	90.5087
402	17	1	92.9024	87.3234
402	18	1	93.0301	90.8082
402	19	1	81.1567	88.7621
402	20	1	86.2886	89.062
402	1	2	50	39.1885
402	2	2	90.2123	74.8929
402	3	2	98.5125	84.0308
402	4	2	93.3388	82.6561
402	5	2	96.3326	85.5301
402	6	2	98.8845	85.6273
402	7	2	96.675	87.1095
402	8	2	98.0122	88.3238
402	9	2	97.7878	83.804
402	10	2	97.1224	92.3962
402	11	2	97.1547	90.9031
402	12	2	99.0643	87.9593
402	13	2	98.2297	89.7968
402	14	2	98.1283	87.6103
402	15	2	99.1953	86.7843
402	16	2	92.4085	84.1349
402	17	2	95.3403	87.6547
402	18	2	98.7929	86.6354
402	19	2	96.6307	81.7837
402	20	2	96.7334	89.7706
402	1	3	50	47.8222
402	2	3	58.2882	57.5503
402	3	3	68.6321	64.7974
402	4	3	68.5874	64.1595
402	5	3	40.5469	58.7752
402	6	3	62.2931	55.7256
402	7	3	63.2909	59.3988
402	8	3	65.6028	61.6186
402	9	3	76.6652	75.0443
402	10	3	73.4234	65.346
402	11	3	70.8693	66.1743
402	12	3	83.0925	79.4013
402	13	3	87.5761	71.328
402	14	3	87.7128	69.5399
402	15	3	94.6065	77.8504
402	16	3	88.0142	82.6853
402	17	3	92.0744	83.3665
402	18	3	94.2018	81.464
402	19	3	93.1522	78.5155
402	20	3	96.0868	80.8992
402	1	4	50	59.9539
402	2	4	68.989	57.8973
402	3	4	92.1454	64.9464
402	4	4	96.4476	59.5691
402	5	4	95.187	57.7391
402	6	4	98.8426	72.8774
402	7	4	99.3144	77.6472
402	8	4	93.0934	73.5633
402	9	4	96.2731	74.0221
402	10	4	85.0729	72.2341
402	11	4	98.3075	71.3676
402	12	4	98.5075	78.6689
402	13	4	97.6581	81.9042
402	14	4	99.1146	78.1752
402	15	4	95.2042	84.4282
402	16	4	98.4928	84.5443
402	17	4	95.8091	82.6525
402	18	4	95.8792	81.4586
402	19	4	97.9756	80.8873
402	20	4	98.4151	82.8913
403	1	1	50	36.0332
403	2	1	48.5722	66.4192
403	3	1	47.7897	64.1842
403	4	1	65.3045	71.8394
403	5	1	71.3993	77.5153
403	6	1	64.7513	82.9971
403	7	1	68.3974	83.3807
403	8	1	69.7799	87.3093
403	9	1	72.1417	87.5216
403	10	1	71.377	87.2077
403	11	1	67.102	88.4825
403	12	1	69.3897	84.1185
403	13	1	71.4346	89.8255
403	14	1	67.453	87.6208
403	15	1	67.8167	89.0431
403	16	1	69.0928	90.0936
403	17	1	71.8278	90.3921
403	18	1	73.9957	90.2338
403	19	1	74.0385	81.0208
403	20	1	76.3173	85.7223
403	1	2	50	59.4378
403	2	2	71.7158	61.8941
403	3	2	60.9237	70.9515
403	4	2	79.0421	74.0108
403	5	2	82.8264	77.0884
403	6	2	86.2452	77.5963
403	7	2	91.2042	80.0747
403	8	2	89.6674	87.1343
403	9	2	92.4809	86.2871
403	10	2	94.3689	88.6018
403	11	2	91.5859	89.7483
403	12	2	94.1407	85.9297
403	13	2	95.1766	84.3063
403	14	2	95.6801	89.7437
403	15	2	95.7548	86.8602
403	16	2	95.0902	87.6215
403	17	2	94.6893	86.9722
403	18	2	96.4893	89.6863
403	19	2	92.6584	78.7345
403	20	2	93.5576	85.0051
403	1	3	50	48.3045
403	2	3	62.1344	60.2666
403	3	3	49.7249	62.5206
403	4	3	60.4345	60.1412
403	5	3	71.5102	67.743
403	6	3	63.4394	67.1664
403	7	3	71.1442	68.7088
403	8	3	67.1728	76.1381
403	9	3	68.7471	70.0782
403	10	3	59.4341	70.2224
403	11	3	66.1781	73.1303
403	12	3	76.8654	71.2577
403	13	3	74.6402	81.3542
403	14	3	81.6678	80.6336
403	15	3	78.7648	83.2869
403	16	3	84.0877	84.6273
403	17	3	82.009	83.5218
403	18	3	85.8756	79.7694
403	19	3	87.8886	78.8247
403	20	3	85.1031	81.2364
403	1	4	50	59.4378
403	2	4	65.6262	58.9585
403	3	4	78.2615	63.4327
403	4	4	77.7797	57.8976
403	5	4	86.3746	64.8456
403	6	4	87.4799	73.1931
403	7	4	93.3032	72.7029
403	8	4	87.4078	67.7433
403	9	4	90.0155	78.1102
403	10	4	89.9887	78.8581
403	11	4	87.8504	77.1079
403	12	4	93.0016	81.1657
403	13	4	93.9945	81.7007
403	14	4	94.8242	82.931
403	15	4	90.7617	82.9964
403	16	4	94.2036	85.6438
403	17	4	95.1884	81.5034
403	18	4	95.5727	87.1686
403	19	4	93.3372	81.4915
403	20	4	93.4755	81.2426
404	1	1	50	69.9953
404	2	1	58.1687	71.0427
404	3	1	53.9142	74.3763
404	4	1	60.9318	73.943
404	5	1	64.7162	74.7605
404	6	1	67.138	75.2154
404	7	1	61.9466	75.3287
404	8	1	62.1694	75.6298
404	9	1	65.216	77.3946
404	10	1	67.8239	76.5184
404	11	1	67.6408	78.3347
404	12	1	66.7721	78.2846
404	13	1	67.1845	78.3814
404	14	1	70.1546	79.0557
404	15	1	66.1328	78.5275
404	16	1	68.8235	78.4795
404	17	1	70.632	77.4939
404	18	1	71.6409	79.1962
404	19	1	72.5923	80.284
404	20	1	71.9773	80.7719
404	1	2	50	58.8841
404	2	2	54.5291	71.0007
404	3	2	59.3414	73.3186
404	4	2	59.8626	73.7646
404	5	2	62.3999	75.8718
404	6	2	69.3045	75.7409
404	7	2	73.4917	78.5433
404	8	2	80.5573	79.3988
404	9	2	83.3434	79.28
404	10	2	85.9396	81.6803
404	11	2	88.7166	82.3366
404	12	2	91.3111	83.2846
404	13	2	92.7049	84.059
404	14	2	93.2786	84.2339
404	15	2	94.6016	85.1396
404	16	2	96.0421	85.6832
404	17	2	96.7233	85.4616
404	18	2	97.3764	86.2431
404	19	2	97.8198	86.1441
404	20	2	98.337	85.582
404	1	3	50	69.9781
404	2	3	48.9506	71.2538
404	3	3	49.8747	73.8008
404	4	3	52.6503	70.6775
404	5	3	55.2112	73.6108
404	6	3	55.5332	72.6439
404	7	3	56.1901	74.1899
404	8	3	57.0128	74.1707
404	9	3	59.3389	74.8391
404	10	3	61.749	74.4426
404	11	3	64.89	75.3707
404	12	3	67.9949	76.9894
404	13	3	67.9203	76.3176
404	14	3	69.5233	76.6451
404	15	3	71.0111	77.299
404	16	3	74.1065	77.9478
404	17	3	75.2096	78.7112
404	18	3	75.9192	75.7051
404	19	3	75.1929	78.5696
404	20	3	77.4291	79.3478
404	1	4	50	65.9609
404	2	4	54.4811	71.9597
404	3	4	57.9971	73.7472
404	4	4	61.587	74.273
404	5	4	68.1937	75.0099
404	6	4	72.7434	76.2187
404	7	4	79.1792	77.0887
404	8	4	85.0439	77.6286
404	9	4	85.3279	77.4078
404	10	4	88.7417	79.4674
404	11	4	91.9093	80.1594
404	12	4	92.9779	80.9741
404	13	4	93.887	81.349
404	14	4	95.0059	81.7799
404	15	4	96.3273	82.8736
404	16	4	96.6043	81.0792
404	17	4	97.1908	83.4756
404	18	4	97.6756	84.0888
404	19	4	98.2325	85.2312
404	20	4	98.638	85.3912
405	1	1	50	52.2411
405	2	1	57.2697	59.195
405	3	1	57.4967	59.3234
405	4	1	64.4048	71.0219
405	5	1	64.6418	80.189
405	6	1	66.016	73.6141
405	7	1	71.0219	74.8195
405	8	1	78.4801	81.6567
405	9	1	78.5213	83.5069
405	10	1	80.8678	83.4168
405	11	1	82.6915	84.754
405	12	1	85.0639	88.28
405	13	1	83.6486	85.9523
405	14	1	82.6134	86.9559
405	15	1	81.6496	84.3728
405	16	1	83.9424	86.0868
405	17	1	85.3709	84.9376
405	18	1	86.2475	87.4852
405	19	1	84.1651	87.2866
405	20	1	82.703	86.4933
405	1	2	50	51.7252
405	2	2	54.1294	67.4079
405	3	2	49.8383	67.8139
405	4	2	59.1082	74.1236
405	5	2	75.4184	77.8133
405	6	2	79.7482	83.3353
405	7	2	85.2933	85.027
405	8	2	85.4541	83.3966
405	9	2	90.3367	87.1263
405	10	2	90.6378	87.2718
405	11	2	90.774	86.4106
405	12	2	93.3713	88.3792
405	13	2	93.472	88.6133
405	14	2	93.9538	87.3704
405	15	2	94.4783	90.3979
405	16	2	93.5085	88.082
405	17	2	94.4005	88.1912
405	18	2	94.8899	88.1488
405	19	2	94.1174	89.3003
405	20	2	94.0542	87.9434
405	1	3	50	51.7252
405	2	3	49.6426	59.7774
405	3	3	49.6515	60.1964
405	4	3	53.6342	62.5456
405	5	3	55.9342	65.723
405	6	3	55.5059	62.4784
405	7	3	58.9731	65.9088
405	8	3	59.5575	65.0032
405	9	3	60.7163	68.8433
405	10	3	62.3718	68.6031
405	11	3	63.1469	64.0226
405	12	3	67.7559	68.8402
405	13	3	72.361	74.1817
405	14	3	71.6278	75.0834
405	15	3	74.9523	75.5528
405	16	3	75.2861	72.7514
405	17	3	75.8104	75.8483
405	18	3	75.9182	75.0799
405	19	3	78.5785	78.5954
405	20	3	75.244	78.1347
405	1	4	50	57.9919
405	2	4	59.8257	61.769
405	3	4	66.9779	55.7108
405	4	4	75.3911	63.6133
405	5	4	74.3463	68.5149
405	6	4	78.844	68.2526
405	7	4	85.0537	74.3209
405	8	4	86.477	69.6433
405	9	4	85.6402	65.8333
405	10	4	84.1639	72.527
405	11	4	88.6076	74.9751
405	12	4	89.8313	74.5273
405	13	4	86.7351	80.3171
405	14	4	88.5975	77.8974
405	15	4	89.1074	81.4885
405	16	4	90.6729	83.082
405	17	4	92.0563	84.3721
405	18	4	92.7225	84.7384
405	19	4	93.2273	85.6002
405	20	4	93.363	85.8412
406	1	1	50	50.5752
406	2	1	86.0048	71.6011
406	3	1	82.4854	70.4944
406	4	1	87.077	73.4994
406	5	1	91.4142	79.8095
406	6	1	90.4964	79.3709
406	7	1	90.2624	78.6947
406	8	1	93.6868	82.7585
406	9	1	93.9489	83.2595
406	10	1	92.9296	83.9347
406	11	1	93.9566	83.036
406	12	1	92.8993	82.4001
406	13	1	93.0405	83.926
406	14	1	94.2545	84.0673
406	15	1	94.1959	85.2095
406	16	1	94.0238	85.2442
406	17	1	91.119	81.6933
406	18	1	92.4515	83.9411
406	19	1	94.4991	85.7644
406	20	1	94.5461	83.7067
406	1	2	50	50.5752
406	2	2	44.293	58.1695
406	3	2	63.0313	64.0663
406	4	2	78.5385	66.3493
406	5	2	91.2969	76.8946
406	6	2	92.59	78.4063
406	7	2	95.5174	80.971
406	8	2	97.5592	85.49
406	9	2	97.593	85.3943
406	10	2	96.5492	80.9353
406	11	2	88.3398	77.5694
406	12	2	95.153	83.8656
406	13	2	97.152	85.9443
406	14	2	95.8715	85.3675
406	15	2	97.1921	84.604
406	16	2	98.0851	85.2465
406	17	2	97.5876	85.4462
406	18	2	97.7308	86.1024
406	19	2	97.9895	88.0813
406	20	2	97.91	88.2693
406	1	3	50	48.0693
406	2	3	46.4086	54.9045
406	3	3	55.4445	58.664
406	4	3	56.8895	63.2027
406	5	3	58.5626	62.345
406	6	3	65.3388	62.0015
406	7	3	65.6127	67.5959
406	8	3	66.8323	67.7314
406	9	3	73.8459	68.1333
406	10	3	72.8412	67.4943
406	11	3	74.0993	67.2733
406	12	3	76.1632	70.4904
406	13	3	72.7363	69.0732
406	14	3	69.7131	65.0592
406	15	3	70.4725	63.228
406	16	3	61.2869	61.2873
406	17	3	68.9548	67.9536
406	18	3	63.5791	65.6248
406	19	3	65.5965	63.2366
406	20	3	73.5791	64.4428
406	1	4	50	42.5519
406	2	4	75.7702	58.623
406	3	4	87.0908	64.8904
406	4	4	73.1015	63.6012
406	5	4	80.3744	69.8729
406	6	4	84.9009	72.2135
406	7	4	80.4754	73.4573
406	8	4	72.1845	82.1211
406	9	4	74.5602	76.8598
406	10	4	78.0772	75.9255
406	11	4	74.9773	79.2297
406	12	4	78.6828	77.6985
406	13	4	86.0497	78.1449
406	14	4	89.1106	82.0974
406	15	4	91.4643	76.2225
406	16	4	82.2698	77.0173
406	17	4	85.758	79.8492
406	18	4	81.5312	78.341
406	19	4	84.1105	79.2986
406	20	4	91.0075	80.9912
407	1	1	50	55.9755
407	2	1	55.8265	68.6838
407	3	1	58.5543	69.264
407	4	1	61.3951	72.1225
407	5	1	62.9495	77.5981
407	6	1	66.3966	81.1115
407	7	1	71.4378	85.5434
407	8	1	71.3369	86.2135
407	9	1	75.3277	84.9831
407	10	1	78.4989	87.3518
407	11	1	78.8637	89.6929
407	12	1	80.7587	88.6313
407	13	1	81.7459	87.6754
407	14	1	80.3006	90.4527
407	15	1	81.0225	91.1634
407	16	1	81.2753	90.451
407	17	1	81.8082	89.8394
407	18	1	82.2421	92.3165
407	19	1	82.4117	89.3305
407	20	1	82.333	86.234
407	1	2	50	61.2684
407	2	2	50.1742	64.1498
407	3	2	50.2504	70.0331
407	4	2	53.4151	67.3427
407	5	2	58.5689	75.6155
407	6	2	63.0582	76.9271
407	7	2	65.1086	80.393
407	8	2	68.4428	80.6628
407	9	2	69.0874	81.2678
407	10	2	74.0748	87.2466
407	11	2	77.6453	84.8618
407	12	2	77.738	88.317
407	13	2	77.9771	85.251
407	14	2	78.7427	87.0692
407	15	2	81.6164	87.9174
407	16	2	80.7414	87.4767
407	17	2	79.6995	86.6387
407	18	2	80.4039	87.7647
407	19	2	79.4074	87.6873
407	20	2	80.3892	88.3149
407	1	3	50	55.9755
407	2	3	49.745	62.4013
407	3	3	49.7568	63.3173
407	4	3	50.491	64.1191
407	5	3	50.7177	65.7824
407	6	3	50.7908	67.046
407	7	3	51.0029	69.5992
407	8	3	51.4839	68.6196
407	9	3	51.6876	69.9579
407	10	3	51.8667	69.8479
407	11	3	52.4731	73.2858
407	12	3	53.1364	73.7842
407	13	3	53.3695	71.1598
407	14	3	53.9332	66.8894
407	15	3	55.2121	74.2415
407	16	3	55.3669	74.1353
407	17	3	56.7278	74.6862
407	18	3	57.3687	71.91
407	19	3	58.2969	74.9808
407	20	3	58.8096	77.066
407	1	4	50	58.8686
407	2	4	53.3911	63.6061
407	3	4	61.8269	71.177
407	4	4	68.2662	69.7652
407	5	4	69.6387	67.2152
407	6	4	65.3006	69.0402
407	7	4	66.1816	73.947
407	8	4	70.2255	67.835
407	9	4	69.7899	68.2585
407	10	4	68.6142	70.7587
407	11	4	67.8792	66.9114
407	12	4	69.4546	71.4782
407	13	4	72.9027	78.698
407	14	4	75.8432	72.4881
407	15	4	76.8392	70.1205
407	16	4	74.5075	79.6741
407	17	4	78.5912	73.8693
407	18	4	77.9958	73.5511
407	19	4	78.57	74.2933
407	20	4	79.4909	80.9789
408	1	1	50	53.9842
408	2	1	59.706	73.7602
408	3	1	75.4556	85.5175
408	4	1	94.0031	88.3838
408	5	1	93.8639	90.5379
408	6	1	93.6808	91.0171
408	7	1	97.2402	92.006
408	8	1	98.0748	94.1843
408	9	1	96.8314	92.7942
408	10	1	98.2112	95.0476
408	11	1	98.7173	95.6227
408	12	1	98.1705	92.987
408	13	1	99.0147	96.1689
408	14	1	98.7668	96.3747
408	15	1	99.2384	97.2539
408	16	1	98.7081	96.0508
408	17	1	98.8113	95.2621
408	18	1	98.0104	92.4305
408	19	1	97.6935	92.5183
408	20	1	97.3616	94.1155
408	1	2	50	58.9872
408	2	2	73.714	78.4313
408	3	2	93.6426	87.8324
408	4	2	94.6454	93.0174
408	5	2	91.108	90.5679
408	6	2	94.0106	92.8051
408	7	2	96.8678	94.5115
408	8	2	97.8502	95.5271
408	9	2	95.4627	93.1259
408	10	2	94.0188	93.377
408	11	2	98.0378	96.2329
408	12	2	99.0871	96.6111
408	13	2	95.488	92.8149
408	14	2	95.3347	94.4321
408	15	2	93.7281	92.5984
408	16	2	93.4852	93.4806
408	17	2	97.853	94.8935
408	18	2	99.0094	96.3474
408	19	2	91.0903	91.8281
408	20	2	96.9911	94.1066
408	1	3	50	58.9872
408	2	3	41.3304	71.6324
408	3	3	51.129	74.2633
408	4	3	60.8383	61.5341
408	5	3	72.6102	73.6828
408	6	3	64.582	78.9912
408	7	3	60.5848	74.2019
408	8	3	65.9589	62.9325
408	9	3	82.0075	75.8989
408	10	3	72.4278	62.8123
408	11	3	73.2102	67.9601
408	12	3	77.8102	72.9315
408	13	3	86.5861	69.2055
408	14	3	80.8015	74.8982
408	15	3	88.0158	80.8149
408	16	3	91.7696	82.6563
408	17	3	85.8827	75.1132
408	18	3	83.4841	74.7224
408	19	3	85.2246	77.8573
408	20	3	85.3915	76.0429
408	1	4	50	48.9812
408	2	4	48.0313	67.4025
408	3	4	73.2985	64.7731
408	4	4	85.8887	68.851
408	5	4	93.0488	79.7022
408	6	4	79.158	70.1379
408	7	4	92.1031	79.1376
408	8	4	95.8546	82.0169
408	9	4	98.4459	87.4487
408	10	4	97.035	85.6285
408	11	4	96.7372	86.6686
408	12	4	97.5016	79.4719
408	13	4	97.8397	86.5697
408	14	4	99.0244	87.4843
408	15	4	98.4582	89.7446
408	16	4	98.7975	88.5118
408	17	4	95.6173	82.7492
408	18	4	93.8601	82.8823
408	19	4	98.0036	89.1501
408	20	4	95.7217	82.7058
409	1	1	50	66.6385
409	2	1	55.034	71.4156
409	3	1	60.9069	69.0769
409	4	1	42.2321	74.0286
409	5	1	53.7117	80.3923
409	6	1	53.5606	80.1946
409	7	1	57.4498	84.3678
409	8	1	63.4428	84.9066
409	9	1	69.7763	83.4337
409	10	1	74.9621	88.1588
409	11	1	76.8724	88.9684
409	12	1	82.1434	91.1082
409	13	1	84.5819	91.2588
409	14	1	87.396	92.1403
409	15	1	88.4746	87.424
409	16	1	88.4084	86.799
409	17	1	88.4092	93.1905
409	18	1	89.665	93.5419
409	19	1	89.0781	93.5881
409	20	1	90.1325	93.4346
409	1	2	50	66.6385
409	2	2	56.9219	71.1389
409	3	2	60.3816	78.0565
409	4	2	67.2633	80.9816
409	5	2	70.3208	82.7556
409	6	2	72.223	83.071
409	7	2	78.9497	85.1076
409	8	2	81.0723	86.4237
409	9	2	86.9111	89.3628
409	10	2	90.6574	87.4569
409	11	2	91.014	91.2294
409	12	2	91.0184	91.7957
409	13	2	92.7304	86.6789
409	14	2	91.1119	91.1338
409	15	2	92.786	92.0789
409	16	2	94.0588	93.3419
409	17	2	94.8207	93.2589
409	18	2	95.5076	94.0985
409	19	2	95.2156	93.5836
409	20	2	95.6194	94.2812
409	1	3	50	65.0343
409	2	3	50.0669	69.0442
409	3	3	51.453	67.8324
409	4	3	52.7057	67.6811
409	5	3	53.326	66.6549
409	6	3	53.3317	65.7934
409	7	3	53.9326	67.168
409	8	3	54.5335	67.3654
409	9	3	55.0307	65.9321
409	10	3	54.3178	66.0186
409	11	3	53.6126	66.3635
409	12	3	54.1087	64.1188
409	13	3	53.8492	66.3873
409	14	3	53.7393	64.4377
409	15	3	55.5238	64.6331
409	16	3	54.4433	62.4588
409	17	3	54.9354	62.2232
409	18	3	55.4082	62.328
409	19	3	56.4794	61.5698
409	20	3	56.3169	65.4214
409	1	4	50	64.2077
409	2	4	51.1274	66.0819
409	3	4	57.7713	61.603
409	4	4	61.3512	63.4694
409	5	4	73.9875	63.6665
409	6	4	82.7784	58.1267
409	7	4	80.8536	60.9048
409	8	4	83.1083	62.7757
409	9	4	87.589	57.8758
409	10	4	88.5137	60.6797
409	11	4	91.5472	42.4686
409	12	4	88.2292	54.4345
409	13	4	84.9995	55.8899
409	14	4	85.7914	56.4151
409	15	4	82.3263	40.5677
409	16	4	83.5775	58.9822
409	17	4	88.2938	58.4603
409	18	4	90.1101	56.9049
409	19	4	92.3071	50.5612
409	20	4	92.6716	57.3181
410	1	1	50	47.1081
410	2	1	57.2556	56.0749
410	3	1	75.1398	69.318
410	4	1	75.4628	70.4398
410	5	1	71.8359	76.4923
410	6	1	71.897	76.8834
410	7	1	71.9042	76.9788
410	8	1	71.4888	83.9114
410	9	1	71.892	84.1052
410	10	1	71.818	80.468
410	11	1	72.6188	84.7398
410	12	1	75.1668	82.9708
410	13	1	70.4039	85.3007
410	14	1	70.5138	89.4436
410	15	1	70.5459	89.9962
410	16	1	71.0259	90.4791
410	17	1	68.018	90.2424
410	18	1	69.4506	91.2135
410	19	1	67.6542	91.499
410	20	1	68.7863	91.6481
410	1	2	50	48.7966
410	2	2	49.1825	65.9323
410	3	2	57.4072	70.0276
410	4	2	63.3926	70.3624
410	5	2	66.527	73.2006
410	6	2	66.85	82.5563
410	7	2	69.4094	73.4725
410	8	2	81.2103	78.8597
410	9	2	81.3352	82.4126
410	10	2	73.3574	83.8469
410	11	2	73.6848	86.3325
410	12	2	73.9949	78.1034
410	13	2	85.7341	81.82
410	14	2	86.0231	84.5162
410	15	2	90.0324	87.687
410	16	2	95.433	89.495
410	17	2	97.9278	87.8782
410	18	2	98.3356	90.7876
410	19	2	98.2901	90.1158
410	20	2	98.5356	91.1686
410	1	3	50	55.4058
410	2	3	50.449	59.657
410	3	3	75.7161	64.3305
410	4	3	75.8737	68.9707
410	5	3	73.1931	76.0375
410	6	3	73.1516	77.0996
410	7	3	72.8588	79.5269
410	8	3	73.4642	78.7366
410	9	3	74.5491	80.167
410	10	3	74.5794	79.3844
410	11	3	75.8198	77.6492
410	12	3	75.2981	81.9276
410	13	3	74.9124	83.67
410	14	3	74.6406	81.9383
410	15	3	76.4264	81.1576
410	16	3	76.4178	80.8969
410	17	3	76.9391	84.8122
410	18	3	76.6532	85.6471
410	19	3	77.6211	85.4656
410	20	3	77.5324	85.0339
410	1	4	50	47.1081
410	2	4	49.1825	52.8581
410	3	4	65.5388	64.2845
410	4	4	80.027	65.1192
410	5	4	80.8722	71.7701
410	6	4	76.917	73.5057
410	7	4	89.5363	78.3863
410	8	4	92.3563	80.894
410	9	4	95.5502	84.7068
410	10	4	96.2875	83.3022
410	11	4	97.0026	85.451
410	12	4	97.8483	87.9063
410	13	4	98.6818	89.2202
410	14	4	98.9185	89.6436
410	15	4	99.0029	90.8961
410	16	4	99.0616	81.5364
410	17	4	99.1043	90.945
410	18	4	99.0934	91.1909
410	19	4	99.2252	91.2696
410	20	4	99.4695	92.1169
411	1	1	50	56.4699
411	2	1	67.6584	62.0905
411	3	1	78.4708	66.3971
411	4	1	74.8466	67.2896
411	5	1	77.4817	67.3587
411	6	1	70.2604	68.2189
411	7	1	78.1638	70.2403
411	8	1	81.5407	71.1216
411	9	1	82.6254	70.1195
411	10	1	78.1752	72.7523
411	11	1	80.5311	72.3251
411	12	1	86.3061	73.4277
411	13	1	86.822	74.8211
411	14	1	83.3956	70.734
411	15	1	86.9065	67.8208
411	16	1	87.6173	73.9195
411	17	1	91.8916	77.5017
411	18	1	92.7618	73.8265
411	19	1	93.7389	73.7857
411	20	1	93.0616	72.3101
411	1	2	50	56.4142
411	2	2	51.4489	60.0272
411	3	2	68.7572	60.7451
411	4	2	80.5911	68.1195
411	5	2	83.857	69.4304
411	6	2	91.1703	71.7021
411	7	2	89.4189	72.8659
411	8	2	93.6264	74.8241
411	9	2	95.773	75.1525
411	10	2	96.8006	78.026
411	11	2	96.2304	68.7064
411	12	2	97.43	78.2477
411	13	2	97.2516	77.8438
411	14	2	96.0552	76.4894
411	15	2	97.8999	78.5824
411	16	2	97.4535	76.5581
411	17	2	98.097	80.2735
411	18	2	97.5702	77.6708
411	19	2	98.2073	80.5851
411	20	2	98.4252	80.787
411	1	3	50	56.4142
411	2	3	59.7613	57.969
411	3	3	77.7412	65.4918
411	4	3	82.0916	67.6722
411	5	3	73.237	62.736
411	6	3	81.1113	66.9948
411	7	3	82.7201	67.9776
411	8	3	73.7928	62.9159
411	9	3	81.4716	63.3762
411	10	3	84.0674	68.0948
411	11	3	79.4166	65.3863
411	12	3	84.2763	65.0261
411	13	3	83.5405	66.9926
411	14	3	83.9478	67.2513
411	15	3	83.3622	67.2122
411	16	3	86.3194	69.0875
411	17	3	84.9198	64.0148
411	18	3	88.1905	69.5288
411	19	3	89.5721	70.8015
411	20	3	85.083	67.4744
411	1	4	50	56.7301
411	2	4	68.2525	55.2517
411	3	4	72.6013	62.8643
411	4	4	79.4596	64.4401
411	5	4	82.1644	59.2838
411	6	4	79.9627	65.2067
411	7	4	88.365	65.195
411	8	4	89.225	71.2097
411	9	4	94.0443	65.2386
411	10	4	94.9865	72.8025
411	11	4	94.6096	67.6144
411	12	4	96.4051	68.9061
411	13	4	94.4863	74.5676
411	14	4	91.696	75.0148
411	15	4	94.8541	68.4929
411	16	4	96.7945	76.6278
411	17	4	96.9254	75.3126
411	18	4	98.1614	79.6701
411	19	4	98.0634	80.304
411	20	4	97.1587	76.2383
412	1	1	50	52.1059
412	2	1	60.0449	64.9944
412	3	1	76.2548	67.9553
412	4	1	93.0803	84.1832
412	5	1	95.1745	86.9497
412	6	1	95.4045	87.3063
412	7	1	95.3817	86.6724
412	8	1	95.3507	86.7497
412	9	1	95.3241	85.348
412	10	1	95.271	86.8047
412	11	1	95.2414	87.3163
412	12	1	95.2286	86.6985
412	13	1	95.2147	87.438
412	14	1	95.2	86.9555
412	15	1	95.1846	86.4446
412	16	1	95.1254	86.5863
412	17	1	95.0905	87.5807
412	18	1	95.0742	86.4283
412	19	1	95.0575	87.8213
412	20	1	95.0152	87.2221
412	1	2	50	51.159
412	2	2	64.3546	74.7004
412	3	2	90.4718	82.7428
412	4	2	96.5845	77.4295
412	5	2	90.6776	77.3638
412	6	2	91.3409	77.4794
412	7	2	83.7682	78.1655
412	8	2	69.9759	79.5651
412	9	2	93.3821	81.1802
412	10	2	93.4051	83.457
412	11	2	96.6156	85.9179
412	12	2	98.0862	88.0628
412	13	2	98.6425	87.5775
412	14	2	98.8169	88.637
412	15	2	98.9577	88.5984
412	16	2	98.9615	88.1877
412	17	2	99.0982	88.64
412	18	2	99.0976	88.0514
412	19	2	99.1368	89.2197
412	20	2	99.1597	89.6625
412	1	3	50	51.7919
412	2	3	50.0124	56.2497
412	3	3	50.3779	55.2794
412	4	3	50.4148	56.0034
412	5	3	52.3791	59.0735
412	6	3	55.9495	60.5297
412	7	3	61.2148	64.0015
412	8	3	68.4852	66.1675
412	9	3	74.3403	72.3446
412	10	3	76.354	72.0067
412	11	3	78.5798	70.9279
412	12	3	73.6699	71.2572
412	13	3	74.2062	72.5483
412	14	3	75.2148	75.5034
412	15	3	77.6315	75.1338
412	16	3	77.5866	77.0028
412	17	3	79.2559	77.1404
412	18	3	79.9625	78.3555
412	19	3	80.1423	77.9955
412	20	3	80.3722	78.1521
412	1	4	50	54.358
412	2	4	80.7505	60.7741
412	3	4	94.332	57.9414
412	4	4	95.8128	67.5511
412	5	4	97.519	72.505
412	6	4	97.6899	75.4712
412	7	4	98.4854	78.9991
412	8	4	98.8839	81.5202
412	9	4	99.0113	83.5064
412	10	4	99.0072	81.8236
412	11	4	99.1922	82.9963
412	12	4	99.2336	84.0222
412	13	4	99.2787	85.7522
412	14	4	99.2898	85.2315
412	15	4	99.3126	84.0877
412	16	4	99.3185	86.4918
412	17	4	99.3132	76.213
412	18	4	99.1667	85.3287
412	19	4	99.1873	85.5149
412	20	4	99.2434	86.8137
413	1	1	50	76.8424
413	2	1	64.4552	89.1253
413	3	1	63.5103	88.2393
413	4	1	50.4951	93.8922
413	5	1	49.9578	93.0546
413	6	1	39.2752	97.355
413	7	1	36.3705	97.3183
413	8	1	41.3212	97.0687
413	9	1	43.7369	96.2817
413	10	1	45.9039	93.6034
413	11	1	41.0847	95.6252
413	12	1	37.3445	97.2797
413	13	1	40.2141	96.533
413	14	1	35.418	97.795
413	15	1	38.544	96.7509
413	16	1	39.3632	94.7783
413	17	1	45.059	95.827
413	18	1	47.2345	95.304
413	19	1	41.3863	96.0648
413	20	1	43.8963	95.5041
413	1	2	50	77.8506
413	2	2	36.5853	88.899
413	3	2	55.6929	91.0333
413	4	2	71.591	95.171
413	5	2	71.0083	93.4222
413	6	2	63.9131	93.5542
413	7	2	71.5728	92.0205
413	8	2	91.812	96.0569
413	9	2	93.7257	97.0851
413	10	2	97.2754	96.9051
413	11	2	96.4611	96.768
413	12	2	98.0107	97.7746
413	13	2	96.3845	96.978
413	14	2	96.6944	97.3433
413	15	2	98.1351	97.7231
413	16	2	96.9578	97.1879
413	17	2	97.1089	96.6506
413	18	2	97.4799	97.16
413	19	2	97.5928	96.9389
413	20	2	97.487	97.4107
413	1	3	50	74.3347
413	2	3	57.235	78.3231
413	3	3	76.8753	91.0087
413	4	3	73.9318	88.3111
413	5	3	74.488	90.205
413	6	3	63.9401	90.3685
413	7	3	63.9775	90.0033
413	8	3	66.5523	88.1259
413	9	3	72.4259	91.6544
413	10	3	68.7193	91.0744
413	11	3	70.7363	91.8502
413	12	3	68.4178	90.5028
413	13	3	59.6346	87.3938
413	14	3	71.3406	91.5793
413	15	3	62.8069	87.4647
413	16	3	68.6283	89.2521
413	17	3	69.7304	88.4169
413	18	3	74.7686	90.6344
413	19	3	75.8629	90.4294
413	20	3	68.4076	84.6825
413	1	4	50	56.6998
413	2	4	80.3851	69.3374
413	3	4	64.0057	83.7889
413	4	4	61.9389	87.2211
413	5	4	60.6299	92.9679
413	6	4	60.2911	92.923
413	7	4	69.5767	93.3474
413	8	4	95.4905	97.0054
413	9	4	93.8586	96.192
413	10	4	96.3796	97.3626
413	11	4	96.0827	89.1193
413	12	4	94.0317	96.4186
413	13	4	92.7186	94.649
413	14	4	93.1103	95.469
413	15	4	91.8961	95.8653
413	16	4	95.5323	95.0546
413	17	4	95.7262	96.3818
413	18	4	92.4214	95.5651
413	19	4	95.1011	96.387
413	20	4	94.3321	95.7996
414	1	1	50	81.8459
414	2	1	69.0384	85.9054
414	3	1	82.7738	86.8299
414	4	1	74.1608	87.4939
414	5	1	76.0531	88.0867
414	6	1	76.4799	87.9689
414	7	1	77.3837	87.9913
414	8	1	77.4527	88.4151
414	9	1	77.6613	88.3847
414	10	1	77.7955	87.4967
414	11	1	77.8177	87.6156
414	12	1	77.9114	88.0178
414	13	1	74.5891	87.9971
414	14	1	73.6558	86.7678
414	15	1	73.4251	87.2567
414	16	1	73.5164	87.1293
414	17	1	73.7537	88.5805
414	18	1	73.8016	88.4875
414	19	1	73.7809	88.4864
414	20	1	74.0669	88.0354
414	1	2	50	82.1118
414	2	2	49.2257	83.1622
414	3	2	69.4489	85.0517
414	4	2	80.1362	88.4027
414	5	2	83.9155	88.5076
414	6	2	84.1156	89.0623
414	7	2	84.6978	87.3469
414	8	2	76.5481	87.1748
414	9	2	76.7228	85.8723
414	10	2	76.751	87.2987
414	11	2	76.8177	88.3417
414	12	2	66.8299	88.4062
414	13	2	74.4745	88.0562
414	14	2	76.4133	87.7136
414	15	2	82.8027	89.3912
414	16	2	83.9213	88.6856
414	17	2	84.156	88.4045
414	18	2	84.3483	89.6272
414	19	2	84.1035	88.7385
414	20	2	84.1309	86.8509
414	1	3	50	77.472
414	2	3	50.1671	83.3641
414	3	3	50.3765	83.077
414	4	3	50.5793	83.1023
414	5	3	50.7415	83.0614
414	6	3	51.1632	83.6117
414	7	3	50.9203	83.5456
414	8	3	51.302	84.464
414	9	3	51.4898	83.2695
414	10	3	51.6512	82.7355
414	11	3	51.8387	83.0707
414	12	3	52.2204	82.9023
414	13	3	52.1768	83.4902
414	14	3	52.5463	83.9661
414	15	3	52.7012	84.2862
414	16	3	52.4904	84.4166
414	17	3	52.646	84.6141
414	18	3	52.7991	83.6248
414	19	3	52.966	82.3909
414	20	3	53.13	84.5253
414	1	4	50	72.318
414	2	4	60.2781	83.0521
414	3	4	81.2206	83.7011
414	4	4	75.7279	83.964
414	5	4	83.5217	83.1366
414	6	4	84.4077	80.9473
414	7	4	76.1858	83.8386
414	8	4	82.6059	84.4008
414	9	4	84.1634	82.6978
414	10	4	84.2298	82.9524
414	11	4	75.6672	84.4371
414	12	4	66.4297	82.8775
414	13	4	81.1408	83.6701
414	14	4	81.1344	84.7463
414	15	4	82.3932	83.4711
414	16	4	75.5904	84.4073
414	17	4	82.4957	84.5653
414	18	4	82.4399	83.2107
414	19	4	83.8107	85.291
414	20	4	84.0735	82.3446
415	1	1	50	80.4382
415	2	1	50.6786	86.3861
415	3	1	60.1431	87.7188
415	4	1	70.7064	90.7304
415	5	1	76.3723	92.3371
415	6	1	79.7698	91.7003
415	7	1	81.3121	93.6929
415	8	1	83.6315	89.3489
415	9	1	81.8789	94.275
415	10	1	82.5359	94.3271
415	11	1	83.3159	94.5308
415	12	1	83.6368	94.5697
415	13	1	83.4375	94.4352
415	14	1	83.6152	94.5901
415	15	1	83.6476	91.073
415	16	1	83.472	94.5255
415	17	1	83.2466	94.4675
415	18	1	82.8694	94.4752
415	19	1	82.9375	89.1787
415	20	1	83.0849	94.332
415	1	2	50	81.0671
415	2	2	43.8335	84.193
415	3	2	44.4305	83.9488
415	4	2	50.7248	86.2006
415	5	2	53.9812	87.4481
415	6	2	58.2273	88.6698
415	7	2	51.4413	89.9947
415	8	2	52.7927	89.9806
415	9	2	59.9514	91.2068
415	10	2	58.6725	91.5816
415	11	2	63.2575	92.4131
415	12	2	64.5313	92.9304
415	13	2	66.0669	93.2124
415	14	2	66.0126	93.6061
415	15	2	65.728	93.5225
415	16	2	66.6592	89.8653
415	17	2	73.8387	91.9438
415	18	2	72.5752	92.8771
415	19	2	73.1333	92.686
415	20	2	73.4295	92.7829
415	1	3	50	81.6631
415	2	3	50.6012	81.6421
415	3	3	51.1688	81.6645
415	4	3	51.9614	81.3438
415	5	3	51.9327	81.8042
415	6	3	53.2813	82.1286
415	7	3	53.3907	82.3554
415	8	3	55.2869	82.3966
415	9	3	55.7746	82.8883
415	10	3	56.4136	83.5723
415	11	3	58.0302	82.8278
415	12	3	59.6361	84.2054
415	13	3	59.1314	83.6444
415	14	3	58.8507	82.8666
415	15	3	57.8599	84.249
415	16	3	58.7478	85.7261
415	17	3	60.053	85.9468
415	18	3	60.7172	86.2898
415	19	3	62.2398	86.5145
415	20	3	62.3362	86.0046
415	1	4	50	81.5674
415	2	4	62.9397	77.3553
415	3	4	63.2428	79.6915
415	4	4	68.7903	82.6015
415	5	4	76.3641	79.6968
415	6	4	81.5535	84.7058
415	7	4	84.1638	81.2448
415	8	4	85.6338	79.0813
415	9	4	84.6403	85.9473
415	10	4	88.134	80.1735
415	11	4	88.1145	73.1765
415	12	4	86.2793	76.2571
415	13	4	85.0407	86.0877
415	14	4	87.2475	87.1599
415	15	4	89.923	83.5036
415	16	4	90.2201	83.4521
415	17	4	88.1426	88.1001
415	18	4	90.1312	89.1793
415	19	4	90.7003	89.218
415	20	4	92.3007	82.7735
416	1	1	50	54.9296
416	2	1	69.9464	61.5587
416	3	1	73.6525	64.66
416	4	1	74.5685	65.3348
416	5	1	65.3605	68.4176
416	6	1	65.7358	70.2959
416	7	1	64.0246	69.8438
416	8	1	63.9992	71.0792
416	9	1	64.0953	71.4834
416	10	1	63.5684	67.3775
416	11	1	55.8522	70.2713
416	12	1	55.966	69.1269
416	13	1	56.0416	70.3518
416	14	1	56.1123	71.5883
416	15	1	55.9038	71.3296
416	16	1	55.934	69.3757
416	17	1	55.9343	68.7138
416	18	1	55.9346	69.1008
416	19	1	56.037	70.3808
416	20	1	56.1159	70.6412
416	1	2	50	54.9296
416	2	2	48.7885	61.2024
416	3	2	32.6981	60.7628
416	4	2	49.7714	63.2953
416	5	2	54.1813	65.3214
416	6	2	60.2555	68.3453
416	7	2	51.2389	68.5562
416	8	2	51.3087	67.9595
416	9	2	43.5275	68.867
416	10	2	43.0358	69.7857
416	11	2	40.9729	69.2479
416	12	2	41.1626	65.4537
416	13	2	57.1443	68.3359
416	14	2	56.574	70.0471
416	15	2	59.7467	65.0828
416	16	2	67.8576	68.0109
416	17	2	71.3455	66.6869
416	18	2	73.4458	66.1605
416	19	2	66.3032	69.0097
416	20	2	75.5817	69.0059
416	1	3	50	47.7621
416	2	3	50.0669	56.1091
416	3	3	50.3175	56.929
416	4	3	50.2926	56.5048
416	5	3	50.3589	56.9143
416	6	3	50.4257	56.5011
416	7	3	50.4917	56.078
416	8	3	50.4979	58.1027
416	9	3	50.4739	59.601
416	10	3	50.3747	58.7819
416	11	3	50.4413	56.1343
416	12	3	50.3427	58.3947
416	13	3	50.2446	61.4363
416	14	3	50.1609	59.1362
416	15	3	50.1528	59.5225
416	16	3	50.1456	57.5463
416	17	3	50.2267	56.3749
416	18	3	50.2321	58.3941
416	19	3	50.1363	58.6885
416	20	3	50.2037	57.5165
416	1	4	50	50.952
416	2	4	70.0197	58.1051
416	3	4	82.9545	58.6652
416	4	4	72.3066	58.1321
416	5	4	75.2235	59.8389
416	6	4	68.5728	57.8962
416	7	4	84.1446	59.3674
416	8	4	87.5703	59.5993
416	9	4	87.6384	58.097
416	10	4	87.5135	62.2532
416	11	4	87.8341	63.5335
416	12	4	87.9227	60.7107
416	13	4	87.923	60.5197
416	14	4	88.1333	59.1104
416	15	4	80.5867	61.5452
416	16	4	69.8011	59.7815
416	17	4	69.9441	59.663
416	18	4	83.991	63.8268
416	19	4	86.9947	61.7017
416	20	4	87.7772	62.6926
417	1	1	50	49.0016
417	2	1	59.988	77.0348
417	3	1	59.9922	81.8266
417	4	1	61.1696	87.6468
417	5	1	65.0418	92.4545
417	6	1	64.8054	89.582
417	7	1	68.7538	87.7329
417	8	1	83.4979	92.4089
417	9	1	76.056	91.89
417	10	1	73.8911	91.3729
417	11	1	76.639	88.0821
417	12	1	79.6505	92.9677
417	13	1	78.6793	92.6862
417	14	1	77.4323	92.9733
417	15	1	80.8739	93.8389
417	16	1	80.8059	93.552
417	17	1	72.481	91.0652
417	18	1	78.7775	93.0177
417	19	1	74.9634	92.3725
417	20	1	73.6742	91.7764
417	1	2	50	49.0016
417	2	2	30.1082	85.9787
417	3	2	39.9678	87.7585
417	4	2	58.8953	88.4217
417	5	2	51.3004	84.2573
417	6	2	46.6136	85.4419
417	7	2	71.3437	88.497
417	8	2	86.3054	92.4635
417	9	2	90.8712	94.9172
417	10	2	89.4405	91.4938
417	11	2	90.3355	94.6698
417	12	2	92.24	94.9498
417	13	2	90.1579	93.2066
417	14	2	89.2873	94.8571
417	15	2	90.0049	94.5793
417	16	2	91.3787	94.9651
417	17	2	88.4197	94.2246
417	18	2	90.9364	95.0984
417	19	2	89.4189	94.3311
417	20	2	91.4861	95.2519
417	1	3	50	69.0185
417	2	3	54.523	73.366
417	3	3	60.5186	72.8916
417	4	3	50.8654	76.2125
417	5	3	63.1481	77.258
417	6	3	63.072	82.3473
417	7	3	65.2048	79.2337
417	8	3	73.0782	85.8075
417	9	3	61.5983	84.6253
417	10	3	59.9551	88.1305
417	11	3	61.3534	83.9707
417	12	3	70.3132	88.2514
417	13	3	66.393	87.2996
417	14	3	74.6566	90.5885
417	15	3	67.4047	88.3211
417	16	3	70.5757	88.4784
417	17	3	76.5196	91.5734
417	18	3	77.2788	91.0496
417	19	3	72.3061	89.6311
417	20	3	77.1101	91.7379
417	1	4	50	52.0281
417	2	4	66.2788	68.0479
417	3	4	89.0856	85.3861
417	4	4	92.235	80.4883
417	5	4	73.9286	78.722
417	6	4	55.2637	81.7152
417	7	4	62.7439	78.0021
417	8	4	62.8662	86.7882
417	9	4	74.937	88.0644
417	10	4	87.462	92.8609
417	11	4	90.7029	89.3942
417	12	4	89.5411	93.0916
417	13	4	90.0053	93.8859
417	14	4	93.4137	95.1804
417	15	4	88.8756	91.0019
417	16	4	91.3799	94.3693
417	17	4	87.3783	93.8166
417	18	4	92.676	95.3031
417	19	4	89.4332	94.6108
417	20	4	84.7305	92.2852
418	1	1	50	55.4475
418	2	1	59.1066	58.4498
418	3	1	62.9061	60.4693
418	4	1	64.4311	61.1704
418	5	1	67.6548	63.049
418	6	1	68.01	62.3206
418	7	1	69.5516	65.4965
418	8	1	70.5139	67.4031
418	9	1	71.0144	67.2181
418	10	1	69.5971	67.9086
418	11	1	72.8558	68.6865
418	12	1	73.5584	68.8447
418	13	1	74.9808	69.7108
418	14	1	76.1841	70.3272
418	15	1	76.0347	70.5053
418	16	1	75.0168	72.3584
418	17	1	75.4801	72.0468
418	18	1	76.3488	72.3872
418	19	1	76.2603	72.8758
418	20	1	78.4512	71.7871
418	1	2	50	53.3075
418	2	2	49.9737	58.6024
418	3	2	58.4994	60.3302
418	4	2	69.2713	63.6188
418	5	2	78.3708	63.6084
418	6	2	79.6687	67.3753
418	7	2	84.0578	69.3955
418	8	2	87.3505	72.096
418	9	2	90.6916	73.6261
418	10	2	92.4532	75.1428
418	11	2	94.2495	74.8488
418	12	2	95.5701	59.5147
418	13	2	94.3757	75.1319
418	14	2	95.4909	77.0882
418	15	2	96.7041	78.2568
418	16	2	97.2657	79.1031
418	17	2	97.2957	78.1662
418	18	2	97.7055	79.8097
418	19	2	98.1371	81.5188
418	20	2	98.1501	81.4237
418	1	3	50	54.4282
418	2	3	51.4029	55.3063
418	3	3	47.1617	57.8977
418	4	3	49.8647	57.4066
418	5	3	56.0872	60.9349
418	6	3	57.6712	61.1846
418	7	3	62.8874	61.7899
418	8	3	63.0931	60.7204
418	9	3	65.1081	64.474
418	10	3	66.4294	64.7085
418	11	3	70.4359	62.5397
418	12	3	69.8457	66.386
418	13	3	70.5998	66.4812
418	14	3	71.7039	66.6023
418	15	3	73.5087	68.335
418	16	3	71.8684	65.6374
418	17	3	72.7472	68.5413
418	18	3	72.5726	66.2023
418	19	3	72.9126	66.5957
418	20	3	73.1724	70.7934
418	1	4	50	56.2556
418	2	4	49.9737	52.3192
418	3	4	59.2068	55.969
418	4	4	60.5881	57.9415
418	5	4	66.1111	60.0097
418	6	4	69.0557	59.0324
418	7	4	71.5634	60.6796
418	8	4	70.5527	63.0928
418	9	4	74.1533	64.8254
418	10	4	75.2951	63.9753
418	11	4	78.5763	67.6413
418	12	4	80.1647	60.94
418	13	4	75.1779	69.9543
418	14	4	77.0766	70.1873
418	15	4	76.1836	72.4472
418	16	4	73.6243	70.0442
418	17	4	78.5251	71.1104
418	18	4	83.5517	71.5312
418	19	4	84.0065	73.1285
418	20	4	88.3363	72.2474
419	1	1	50	72.6256
419	2	1	34.8956	83.2155
419	3	1	35.9197	84.4945
419	4	1	43.1174	83.5815
419	5	1	68.1624	92.6943
419	6	1	46.119	89.9135
419	7	1	68.0049	90.7119
419	8	1	71.9379	92.3998
419	9	1	74.5076	93.1921
419	10	1	74.806	93.3196
419	11	1	57.3959	93.7828
419	12	1	70.7108	94.3647
419	13	1	67.5133	90.8036
419	14	1	67.3277	91.2955
419	15	1	70.0899	90.1034
419	16	1	64.3361	94.6891
419	17	1	70.329	94.2471
419	18	1	67.1283	92.1692
419	19	1	63.2891	94.7084
419	20	1	62.8344	91.3365
419	1	2	50	70.8654
419	2	2	72.6036	88.3315
419	3	2	66.62	91.9702
419	4	2	81.4265	88.22
419	5	2	85.6763	82.7995
419	6	2	82.8961	89.7624
419	7	2	74.3929	88.6609
419	8	2	87.2333	91.9828
419	9	2	88.8081	89.0633
419	10	2	87.4524	87.7826
419	11	2	93.1815	84.5339
419	12	2	76.153	85.86
419	13	2	87.0234	90.7923
419	14	2	76.9809	91.3021
419	15	2	72.278	87.2891
419	16	2	85.0239	91.1731
419	17	2	87.9506	93.565
419	18	2	85.4108	91.5182
419	19	2	90.8963	94.1232
419	20	2	94.3546	89.9392
419	1	3	50	78.4088
419	2	3	66.829	76.0075
419	3	3	69.2288	86.0944
419	4	3	55.8561	80.835
419	5	3	56.3611	77.2759
419	6	3	54.1919	85.9517
419	7	3	65.7144	78.38
419	8	3	79.4995	87.0192
419	9	3	70.1987	81.2829
419	10	3	70.3649	79.7899
419	11	3	67.0393	77.6196
419	12	3	79.3307	86.2468
419	13	3	83.2871	86.7355
419	14	3	78.0723	86.8127
419	15	3	81.7931	85.9695
419	16	3	82.4956	87.0705
419	17	3	86.0655	87.3924
419	18	3	79.411	84.5874
419	19	3	79.8746	83.9556
419	20	3	77.5252	73.5193
419	1	4	50	72.6256
419	2	4	80.9035	78.7221
419	3	4	80.1457	81.7239
419	4	4	83.8695	81.9476
419	5	4	79.4609	87.4364
419	6	4	78.4003	93.1474
419	7	4	87.7875	91.5318
419	8	4	90.9594	85.1987
419	9	4	81.6642	89.5528
419	10	4	85.9631	94.7564
419	11	4	90.5724	81.3794
419	12	4	85.059	85.789
419	13	4	87.3383	94.6471
419	14	4	88.3269	92.9233
419	15	4	88.12	90.9627
419	16	4	87.9103	95.0123
419	17	4	87.3924	90.7648
419	18	4	94.0743	88.5641
419	19	4	86.6725	86.1152
419	20	4	73.6224	89.1237
420	1	1	50	53.4355
420	2	1	44.8671	63.0869
420	3	1	71.5869	75.5062
420	4	1	77.4939	84.5377
420	5	1	66.3976	92.5367
420	6	1	68.5452	94.7547
420	7	1	71.6476	93.0786
420	8	1	66.0793	96.2091
420	9	1	68.6808	94.4623
420	10	1	71.1012	95.4627
420	11	1	67.3649	95.914
420	12	1	67.8966	95.4537
420	13	1	69.6732	93.3594
420	14	1	73.1279	93.5786
420	15	1	67.5319	95.3936
420	16	1	66.1125	94.1989
420	17	1	71.1149	92.9366
420	18	1	74.8294	93.7721
420	19	1	77.737	92.2544
420	20	1	79.9972	92.659
420	1	2	50	43.0256
420	2	2	74.2265	70.1159
420	3	2	80.3266	77.3089
420	4	2	80.5592	87.0268
420	5	2	90.4994	94.0894
420	6	2	94.8794	94.2662
420	7	2	95.0033	94.7104
420	8	2	97.2998	94.2368
420	9	2	94.0506	95.7713
420	10	2	93.9442	96.9212
420	11	2	93.3926	96.1805
420	12	2	96.1105	93.7045
420	13	2	96.9682	95.8623
420	14	2	96.1348	96.4197
420	15	2	95.4239	94.7981
420	16	2	95.3601	95.8098
420	17	2	95.9992	95.5874
420	18	2	94.7544	96.0536
420	19	2	94.2823	95.7433
420	20	2	96.8242	95.772
420	1	3	50	44.346
420	2	3	65.0393	61.7175
420	3	3	64.3306	70.5254
420	4	3	50.4874	69.5452
420	5	3	61.743	74.8133
420	6	3	70.4245	78.876
420	7	3	58.9954	85.2297
420	8	3	62.2513	85.0534
420	9	3	73.6828	84.2887
420	10	3	71.5248	81.5649
420	11	3	79.19	86.8251
420	12	3	77.8203	88.62
420	13	3	79.4882	89.0769
420	14	3	77.8292	88.9028
420	15	3	83.5498	88.6943
420	16	3	85.0685	88.9464
420	17	3	85.3687	84.6986
420	18	3	89.5709	90.249
420	19	3	87.9019	91.9643
420	20	3	87.7601	89.4069
420	1	4	50	41.6724
420	2	4	76.946	62.011
420	3	4	79.6471	70.7738
420	4	4	80.3729	76.1146
420	5	4	85.4175	76.0768
420	6	4	77.3917	78.682
420	7	4	92.9902	86.0728
420	8	4	94.0446	86.1889
420	9	4	96.4233	89.2463
420	10	4	95.3956	91.96
420	11	4	97.6465	93.0736
420	12	4	96.9382	93.2876
420	13	4	96.3783	91.9839
420	14	4	96.0196	93.0692
420	15	4	95.5891	94.1119
420	16	4	95.5059	87.2277
420	17	4	96.3686	90.7721
420	18	4	96.3829	92.7231
420	19	4	93.6598	93.4011
420	20	4	94.0025	92.5233
421	1	1	50	53.828
421	2	1	61.1553	62.2097
421	3	1	63.6739	61.0546
421	4	1	69.5083	63.8288
421	5	1	81.2541	72.0276
421	6	1	81.3119	78.3463
421	7	1	78.2526	75.6244
421	8	1	74.2205	72.4128
421	9	1	80.0527	85.3932
421	10	1	83.6209	92.5835
421	11	1	80.2377	91.9782
421	12	1	85.0238	93.4268
421	13	1	80.3784	92.9805
421	14	1	76.4071	91.4512
421	15	1	80.6959	92.789
421	16	1	81.4866	92.8996
421	17	1	85.3334	93.1624
421	18	1	84.9084	92.7411
421	19	1	80.9038	90.7056
421	20	1	82.0429	92.6333
421	1	2	50	36.1206
421	2	2	48.4008	58.3125
421	3	2	59.2619	62.2696
421	4	2	75.5421	63.0465
421	5	2	88.9771	69.4884
421	6	2	95.1072	78.8645
421	7	2	86.2799	80.8337
421	8	2	92.9366	82.3188
421	9	2	96.4862	90.694
421	10	2	97.7979	92.5021
421	11	2	94.809	92.3759
421	12	2	97.3451	93.9064
421	13	2	95.9364	90.3584
421	14	2	94.5991	90.9634
421	15	2	96.4329	92.8393
421	16	2	96.4019	92.7259
421	17	2	97.1876	93.3981
421	18	2	97.3106	89.1791
421	19	2	92.8285	90.6916
421	20	2	96.2446	92.6588
421	1	3	50	23.5071
421	2	3	64.1049	46.4702
421	3	3	69.7949	57.628
421	4	3	74.7686	54.2193
421	5	3	73.0877	69.561
421	6	3	76.71	76.4107
421	7	3	74.5596	75.0546
421	8	3	78.411	74.9768
421	9	3	83.6087	83.5499
421	10	3	86.0641	85.5748
421	11	3	81.0684	83.7881
421	12	3	82.6077	88.4801
421	13	3	83.1678	91.6157
421	14	3	77.6138	89.8144
421	15	3	84.3199	90.6445
421	16	3	86.7282	83.0882
421	17	3	82.5778	91.2182
421	18	3	83.0701	89.9012
421	19	3	81.7841	81.2041
421	20	3	80.8221	90.6014
421	1	4	50	48.7341
421	2	4	54.8676	46.2648
421	3	4	67.6655	50.5386
421	4	4	82.1337	59.3894
421	5	4	89.6803	70.7507
421	6	4	77.4674	75.629
421	7	4	91.2419	75.8568
421	8	4	95.7714	83.0877
421	9	4	96.4875	90.5447
421	10	4	96.9998	92.6798
421	11	4	97.0636	92.6036
421	12	4	97.1995	93.3449
421	13	4	97.0124	88.4457
421	14	4	95.426	92.3363
421	15	4	95.5542	92.9701
421	16	4	97.2723	93.5736
421	17	4	97.6649	94.017
421	18	4	96.4812	85.1684
421	19	4	97.624	92.6848
421	20	4	97.7671	93.8774
422	1	1	50	65.267
422	2	1	49.0299	75.9101
422	3	1	61.6752	82.6274
422	4	1	65.6295	81.273
422	5	1	74.4381	85.5082
422	6	1	77.04	84.8001
422	7	1	77.2403	83.0607
422	8	1	78.1474	84.5604
422	9	1	83.0282	87.6648
422	10	1	82.8216	86.5958
422	11	1	85.271	87.6075
422	12	1	86.6679	87.6193
422	13	1	87.5543	86.6677
422	14	1	86.9063	86.4246
422	15	1	87.5699	88.1878
422	16	1	87.2778	88.1011
422	17	1	87.3822	87.7961
422	18	1	87.0572	88.3591
422	19	1	87.0317	88.0635
422	20	1	86.0019	85.8388
422	1	2	50	65.6994
422	2	2	59.6354	79.3536
422	3	2	71.3205	80.48
422	4	2	76.4109	84.5793
422	5	2	84.8416	85.4025
422	6	2	90.2336	86.5657
422	7	2	92.8748	87.5567
422	8	2	84.3139	87.6526
422	9	2	85.3842	88.1512
422	10	2	86.2191	86.8262
422	11	2	82.0176	87.6685
422	12	2	89.5994	88.2242
422	13	2	91.9263	88.2776
422	14	2	94.1274	90.2372
422	15	2	94.8906	90.0132
422	16	2	94.6698	89.5799
422	17	2	95.4362	90.1203
422	18	2	95.9781	90.8159
422	19	2	95.9365	89.6295
422	20	2	96.5121	91.0186
422	1	3	50	70.2297
422	2	3	52.2624	70.0612
422	3	3	50.2115	75.1667
422	4	3	50.8611	77.562
422	5	3	52.9602	79.4032
422	6	3	54.3042	78.2081
422	7	3	57.5583	78.5364
422	8	3	57.2777	80.6758
422	9	3	56.5575	78.0245
422	10	3	57.1103	78.8461
422	11	3	56.5856	75.8357
422	12	3	59.0483	80.9878
422	13	3	64.1385	81.2505
422	14	3	65.4294	81.4411
422	15	3	67.6639	83.5609
422	16	3	69.7858	82.7792
422	17	3	69.9985	83.1153
422	18	3	71.733	82.793
422	19	3	75.0765	82.439
422	20	3	71.378	83.6592
422	1	4	50	64.5765
422	2	4	66.7085	73.5801
422	3	4	78.558	79.8159
422	4	4	83.9019	82.1405
422	5	4	87.2716	84.8117
422	6	4	91.747	84.8607
422	7	4	93.9764	86.8295
422	8	4	93.8694	87.1205
422	9	4	94.4374	86.2434
422	10	4	95.0346	87.4854
422	11	4	93.1201	87.0969
422	12	4	93.8114	85.3629
422	13	4	95.1669	87.4654
422	14	4	95.4533	87.7893
422	15	4	95.6801	88.1598
422	16	4	96.0067	89.1269
422	17	4	96.3145	89.6695
422	18	4	96.7413	90.0672
422	19	4	96.6835	90.2862
422	20	4	96.8781	90.2903
423	1	1	50	60.0238
423	2	1	49.2307	72.5674
423	3	1	34.6428	85.0075
423	4	1	43.0169	86.505
423	5	1	48.5098	87.2199
423	6	1	48.2686	88.3216
423	7	1	46.8182	91.5047
423	8	1	48.9777	91.369
423	9	1	61.0153	91.8284
423	10	1	59.1141	93.7154
423	11	1	56.9788	91.2744
423	12	1	62.5801	92.7363
423	13	1	67.3473	90.7537
423	14	1	64.4177	87.8611
423	15	1	69.175	89.4192
423	16	1	65.3815	92.8377
423	17	1	71.762	92.6273
423	18	1	74.4646	90.9372
423	19	1	71.8916	95.0121
423	20	1	76.2572	92.9805
423	1	2	50	61.2509
423	2	2	63.515	76.4021
423	3	2	66.0939	84.5107
423	4	2	75.7466	88.6194
423	5	2	77.4379	90.8172
423	6	2	86.5006	92.9506
423	7	2	75.3879	91.9628
423	8	2	82.9899	95.8901
423	9	2	85.9863	94.6992
423	10	2	84.5485	95.1156
423	11	2	88.2309	95.1201
423	12	2	89.8447	96.223
423	13	2	88.8369	97.2139
423	14	2	89.5094	94.9346
423	15	2	91.0144	97.6428
423	16	2	89.7068	97.4568
423	17	2	88.9654	97.3861
423	18	2	79.2508	95.7211
423	19	2	83.8993	95.1797
423	20	2	87.2713	96.503
423	1	3	50	65.2714
423	2	3	42.4239	78.6911
423	3	3	56.5203	73.6977
423	4	3	61.0155	79.6467
423	5	3	72.9784	83.636
423	6	3	74.5804	80.2629
423	7	3	69.4576	77.9247
423	8	3	62.621	75.0124
423	9	3	62.8475	77.9131
423	10	3	69.4948	82.6363
423	11	3	73.4889	80.3681
423	12	3	58.0014	71.5447
423	13	3	65.0821	73.0068
423	14	3	71.1191	72.6474
423	15	3	77.5937	85.1902
423	16	3	74.6285	83.0244
423	17	3	78.8696	86.2313
423	18	3	82.1346	86.9315
423	19	3	77.7835	85.719
423	20	3	75.4745	82.8934
423	1	4	50	66.9374
423	2	4	64.3813	72.6273
423	3	4	60.212	73.592
423	4	4	76.3965	84.9586
423	5	4	78.1872	84.0722
423	6	4	86.7684	88.4849
423	7	4	91.5424	90.0588
423	8	4	87.9757	85.9853
423	9	4	81.7137	79.5833
423	10	4	81.5343	82.1508
423	11	4	88.788	88.709
423	12	4	92.6684	87.6966
423	13	4	85.2136	86.5628
423	14	4	87.7363	83.8546
423	15	4	89.129	85.3577
423	16	4	87.3819	85.1197
423	17	4	87.5119	88.3763
423	18	4	89.2289	90.66
423	19	4	88.2328	78.295
423	20	4	89.8774	89.2407
424	1	1	50	83.226
424	2	1	48.6482	84.6236
424	3	1	52.9565	88.5818
424	4	1	65.2611	93.122
424	5	1	68.6185	93.9556
424	6	1	66.1442	95.262
424	7	1	67.5809	95.3505
424	8	1	68.5699	95.3188
424	9	1	68.0674	93.6142
424	10	1	64.6117	95.444
424	11	1	65.5865	95.0393
424	12	1	67.3218	94.7655
424	13	1	68.4386	93.8109
424	14	1	69.3058	94.3364
424	15	1	78.159	93.8451
424	16	1	75.9856	94.9905
424	17	1	70.2815	95.3905
424	18	1	68.5551	95.8015
424	19	1	70.3443	95.6444
424	20	1	71.9855	94.7476
424	1	2	50	62.0307
424	2	2	64.5138	86.6409
424	3	2	82.968	90.9861
424	4	2	87.0744	92.5814
424	5	2	87.3849	93.4355
424	6	2	92.8981	95.1751
424	7	2	94.8964	95.3899
424	8	2	96.9201	96.0644
424	9	2	96.4091	95.1952
424	10	2	97.4813	93.0035
424	11	2	94.6988	94.9927
424	12	2	96.3729	95.4172
424	13	2	97.641	95.4268
424	14	2	96.923	94.8401
424	15	2	97.9602	95.4143
424	16	2	97.9977	95.529
424	17	2	98.4208	95.92
424	18	2	98.302	96.0171
424	19	2	98.4495	95.9753
424	20	2	98.4366	95.8978
424	1	3	50	72.6829
424	2	3	49.0666	81.3173
424	3	3	48.9036	86.2408
424	4	3	52.2617	84.6672
424	5	3	54.8394	86.571
424	6	3	52.8463	86.3442
424	7	3	59.672	87.9341
424	8	3	60.2469	88.4295
424	9	3	67.7811	85.378
424	10	3	72.0528	87.646
424	11	3	74.6201	87.3485
424	12	3	67.3761	90.2901
424	13	3	68.5717	88.6698
424	14	3	69.2162	90.1249
424	15	3	70.3966	90.8208
424	16	3	70.1603	90.8039
424	17	3	73.1213	89.5824
424	18	3	72.0981	90.8924
424	19	3	73.8222	90.928
424	20	3	69.4918	90.1895
424	1	4	50	80.6857
424	2	4	61.013	84.9278
424	3	4	55.5985	78.7277
424	4	4	80.4143	83.7807
424	5	4	90.5745	87.9094
424	6	4	88.1917	87.7272
424	7	4	90.9788	91.056
424	8	4	93.6417	89.13
424	9	4	94.9544	93.3456
424	10	4	95.55	93.0019
424	11	4	96.6521	93.9215
424	12	4	97.4852	94.4643
424	13	4	98.0189	95.2111
424	14	4	98.4543	95.5404
424	15	4	98.4455	95.2355
424	16	4	97.8884	95.4519
424	17	4	98.2652	95.7244
424	18	4	97.4969	94.9993
424	19	4	98.1197	95.2363
424	20	4	98.24	94.9039
425	1	1	50	42.7645
425	2	1	74.7978	61.5995
425	3	1	85.6766	64.0769
425	4	1	89.1079	67.5608
425	5	1	93.2221	71.134
425	6	1	93.7916	71.6715
425	7	1	93.773	74.1712
425	8	1	91.9349	75.2869
425	9	1	89.1459	71.301
425	10	1	87.8685	74.3919
425	11	1	89.0427	73.2763
425	12	1	91.0057	77.3424
425	13	1	89.0994	70.3598
425	14	1	86.4214	75.8299
425	15	1	87.4483	74.0194
425	16	1	87.0069	79.224
425	17	1	89.0463	74.5595
425	18	1	89.7007	73.3705
425	19	1	86.955	74.7735
425	20	1	86.3292	79.9594
425	1	2	50	50.4315
425	2	2	51.565	58.4815
425	3	2	64.2147	59.88
425	4	2	75.7201	61.72
425	5	2	66.432	64.9271
425	6	2	72.8932	69.0638
425	7	2	83.0527	69.4805
425	8	2	88.7033	69.1825
425	9	2	91.6844	76.5446
425	10	2	89.1347	75.988
425	11	2	91.6553	76.6336
425	12	2	92.2126	76.6183
425	13	2	84.1594	74.7642
425	14	2	77.269	70.2271
425	15	2	77.2202	70.0766
425	16	2	84.1753	73.4782
425	17	2	89.7785	80.5024
425	18	2	78.4118	68.4186
425	19	2	85.127	74.3452
425	20	2	87.1911	74.619
425	1	3	50	43.5887
425	2	3	62.4675	52.9847
425	3	3	59.4067	51.2874
425	4	3	67.7741	52.7197
425	5	3	57.9088	56.2174
425	6	3	66.5855	54.6664
425	7	3	72.7188	57.5681
425	8	3	70.9737	60.7652
425	9	3	64.7108	58.1337
425	10	3	66.2781	59.0636
425	11	3	69.4365	68.2062
425	12	3	76.9676	71.9118
425	13	3	75.8927	73.0386
425	14	3	79.8015	69.8038
425	15	3	72.1236	67.2828
425	16	3	74.3245	66.9683
425	17	3	82.0922	71.1706
425	18	3	76.0654	68.0924
425	19	3	77.6107	72.9069
425	20	3	70.4389	75.8038
425	1	4	50	42.7645
425	2	4	48.2378	54.1356
425	3	4	69.9832	54.6241
425	4	4	64.5147	54.7648
425	5	4	72.7638	52.8244
425	6	4	81.3889	57.3111
425	7	4	77.4826	61.926
425	8	4	76.7642	61.7017
425	9	4	66.0499	63.0248
425	10	4	79.1966	60.9382
425	11	4	90.5842	67.7268
425	12	4	84.5706	67.3818
425	13	4	90.87	72.6842
425	14	4	89.1307	70.6265
425	15	4	91.1887	71.4897
425	16	4	92.3177	75.8692
425	17	4	83.9287	64.8564
425	18	4	73.4605	66.6783
425	19	4	78.9781	63.6355
425	20	4	72.7196	64.8505
426	1	1	50	55.807
426	2	1	48.9287	68.9222
426	3	1	71.6998	74.3768
426	4	1	84.8054	83.1959
426	5	1	83.6342	81.4302
426	6	1	90.9941	88.5213
426	7	1	85.5436	81.1849
426	8	1	85.5332	83.5331
426	9	1	89.1849	86.7325
426	10	1	91.2859	89.7008
426	11	1	90.176	87.7413
426	12	1	93.3339	91.0434
426	13	1	92.3568	89.6982
426	14	1	94.4783	92.2861
426	15	1	91.452	88.0359
426	16	1	93.9639	91.357
426	17	1	93.0435	90.7511
426	18	1	91.7945	89.6091
426	19	1	92.764	90.3035
426	20	1	91.3405	89.6195
426	1	2	50	52.9756
426	2	2	64.5325	68.973
426	3	2	73.1208	75.7937
426	4	2	81.0638	81.6729
426	5	2	83.5404	81.8168
426	6	2	84.0188	84.0486
426	7	2	87.1144	86.4224
426	8	2	91.358	89.3567
426	9	2	90.645	88.763
426	10	2	92.5553	89.2033
426	11	2	85.7675	86.4222
426	12	2	91.3377	89.4771
426	13	2	92.9552	90.4242
426	14	2	95.7413	92.5696
426	15	2	95.1593	92.5082
426	16	2	94.2493	92.0372
426	17	2	90.5584	88.1988
426	18	2	91.4513	89.7183
426	19	2	91.3551	89.7036
426	20	2	90.5868	88.5361
426	1	3	50	50.7927
426	2	3	56.4336	61.1027
426	3	3	72.8037	66.4775
426	4	3	76.4718	70.1496
426	5	3	75.0799	69.2779
426	6	3	70.5177	62.654
426	7	3	72.7962	62.5016
426	8	3	76.0969	65.336
426	9	3	82.609	70.4734
426	10	3	86.4521	72.6546
426	11	3	79.9803	67.6438
426	12	3	85.7243	73.7841
426	13	3	82.9553	70.6728
426	14	3	84.4496	72.1117
426	15	3	84.6215	72.9477
426	16	3	88.3499	73.3127
426	17	3	91.3809	80.6073
426	18	3	85.8163	74.6571
426	19	3	89.8403	77.985
426	20	3	89.8803	75.0975
426	1	4	50	56.873
426	2	4	72.2036	66.3869
426	3	4	75.4557	66.1553
426	4	4	82.2708	72.132
426	5	4	79.8353	70.9154
426	6	4	76.5172	65.8773
426	7	4	88.5803	75.5395
426	8	4	90.7352	80.3232
426	9	4	90.6113	79.5558
426	10	4	91.8955	80.3489
426	11	4	93.203	82.9746
426	12	4	90.9187	80.854
426	13	4	91.5507	80.161
426	14	4	89.8576	78.8214
426	15	4	85.1532	75.1196
426	16	4	92.3294	82.7333
426	17	4	94.1167	83.2257
426	18	4	90.3511	79.3052
426	19	4	89.047	77.473
[truncated: 1,201 more rows]

## Sheet: SupFigure4
	Real data									Real data									Real data									Model estimates									Model estimates									Model estimates
	Preference									Accuracy									Confidence									Preference									Accuracy									Confidence
	Partial	Partial	Complete	Complete	Partial	Partial	Complete	Complete		Partial	Partial	Complete	Complete	Partial	Partial	Complete	Complete		Partial	Partial	Complete	Complete	Partial	Partial	Complete	Complete		Partial	Partial	Complete	Complete	Partial	Partial	Complete	Complete		Partial	Partial	Complete	Complete	Partial	Partial	Complete	Complete		Partial	Partial	Complete	Complete
	G75	G25	G75	G25	L25	L75	L25	L75		G75	G25	G75	G25	L25	L75	L25	L75		G75	G25	G75	G25	L25	L75	L25	L75		G75	G25	G75	G25	L25	L75	L25	L75		G75	G25	G75	G25	L25	L75	L25	L75		G75	G25	G75	G25
	85.7143	60.7143	96.4286	17.8571	46.4286	14.2857	57.1429	21.4286		95.8333	87.5	100	54.1667	75	91.6667	79.1667	83.3333		86.9643	67.8571	94.1071	68.9286	69.6429	66.7857	72.1429	70.7143		27.8514	47.1677	45.0333	88.4584	7.05736	72.054	24.7522	87.6256		88.134	63.6756	63.908	90.7648	93.5045	62.1893	62.3731	90.312		67.193	69.5383	68.5939	85.1583
	100	21.4286	78.5714	50	46.4286	25	67.8571	10.7143		100	58.3333	91.6667	75	75	83.3333	58.3333	91.6667		89.8214	65	85.1786	69.1071	68.9286	67.5	65.3571	67.3214		22.1199	40.091	51.6203	91.3927	9.01021	61.1198	42.3133	82.3329		85.5169	71.8012	75.2982	94.703	91.6867	70.8022	62.5707	95.3873		66.4253	66.108	67.3697	86.0851
	71.4286	17.8571	100	35.7143	85.7143	46.4286	42.8571	0		83.3333	50	100	62.5	50	62.5	66.6667	100		83.5714	83.3929	87.3214	82.5	88.0357	83.0357	84.2857	87.5		35.6502	59.2949	51.6106	82.5001	3.60503	56.0411	21.4292	89.8689		73.596	66.475	71.8895	89.2852	96.1194	66.1164	54.1467	94.7639		84.315	84.4983	84.2479	85.6205
	96.4286	25	85.7143	14.2857	50	3.57143	50	75		95.8333	50	100	45.8333	50	95.8333	50	29.1667		88.5714	77.5	85.8929	74.4643	80	78.2143	83.3929	78.0357		43.9639	55.3455	40.8138	81.6846	14.4606	67.6156	19.5791	76.5369		61.4606	59.243	59.4282	85.0942	83.987	55.0773	50.1069	81.3365		78.423	80.1801	78.9342	86.5687
	78.5714	25	78.5714	14.2857	10.7143	53.5714	100	39.2857		83.3333	54.1667	83.3333	41.6667	62.5	54.1667	33.3333	54.1667		81.0714	70.7143	80.8929	70	69.6429	71.25	81.9643	70.5357		38.8419	53.3824	42.6178	83.5636	13.2465	76.4293	11.9625	79.9559		66.1219	64.2632	64.8577	92.6711	84.9293	54.903	44.7951	86.0207		69.7603	68.0858	67.0733	82.7708
	92.8571	10.7143	89.2857	42.8571	57.1429	32.1429	53.5714	21.4286		95.8333	45.8333	100	66.6667	70.8333	75	66.6667	79.1667		94.8214	80	93.5714	85.3571	86.6071	78.0357	88.0357	81.0714		40.5121	48.088	43.3735	86.1296	12.3407	46.999	39.4443	83.1128		66.1786	67.8059	68.02	91.0842	87.744	68.2774	67.0885	89.8132		82.4607	83.865	82.3557	93.5461
	85.7143	71.4286	100	53.5714	35.7143	14.2857	39.2857	0		100	100	100	95.8333	100	100	95.8333	100		91.6071	88.5714	92.3214	88.5714	82.8571	85.3571	84.6429	86.7857		16.8154	39.104	48.9189	91.3053	2.77186	42.625	66.8382	91.6213		90.7244	88.6419	90.826	98.3872	97.5749	88.0997	91.1731	99.8443		84.5487	85.2803	86.5946	98.1654
	82.1429	60.7143	100	67.8571	35.7143	14.2857	32.1429	7.14286		95.8333	95.8333	100	95.8333	95.8333	95.8333	91.6667	95.8333		98.3929	96.0714	91.7857	95.8929	74.4643	78.75	77.3214	81.25		39.2073	35.2338	57.0608	89.3913	2.28462	35.1932	49.8519	91.7771		70.1937	80.5741	85.7389	96.6459	98.0471	80.6151	82.309	97.5432		78.3565	76.1455	96.6859	99.7833
	71.4286	35.7143	100	32.1429	71.4286	17.8571	71.4286	0		83.3333	66.6667	100	62.5	58.3333	95.8333	58.3333	100		89.8214	79.4643	97.6786	82.6786	77.6786	82.1429	90.5357	82.5		39.3327	57.4152	39.3603	82.2704	8.57931	80.4013	9.07494	83.5659		70.3109	61.7834	60.4233	87.9975	91.9413	51.5512	44.3839	88.7957		81.6245	84.7411	82.1149	88.287
	78.5714	0	78.5714	17.8571	53.5714	46.4286	100	25		83.3333	33.3333	83.3333	37.5	62.5	62.5	33.3333	70.8333		76.6071	71.9643	75.8929	71.0714	76.0714	71.9643	93.75	71.25		28.6348	60.0177	35.5472	81.7524	22.6576	82.6565	10.4692	78.2646		77.6929	63.1843	61.0513	86.5492	90.0406	55.0285	52.8359	90.3745		71.6907	77.1209	70.3847	81.9686
	89.2857	10.7143	92.8571	17.8571	50	46.4286	75	17.8571		95.8333	41.6667	100	41.6667	58.3333	58.3333	62.5	83.3333		88.2143	72.6786	95.1786	72.6786	74.8214	74.2857	90	72.1429		47.8098	62.5334	35.155	82.9022	7.84583	64.189	11.8315	87.7333		60.4294	58.1447	56.9978	89.9341	91.4874	57.7414	44.8781	92.4935		77.2874	81.3543	72.8796	86.979
	21.4286	85.7143	71.4286	7.14286	53.5714	17.8571	67.8571	75		25	66.6667	66.6667	33.3333	41.6667	83.3333	50	25		80.7143	82.1429	73.75	77.5	73.2143	69.8214	74.8214	79.8214		31.3564	56.6882	86.0223	40.2326	16.5904	67.051	20.0387	82.0204		67.0049	58.7356	61.3903	53.3451	79.7341	48.9049	43.1748	78.6053		75.6479	75.6978	78.8056	75.4466
	82.1429	28.5714	82.1429	75	32.1429	35.7143	28.5714	35.7143		83.3333	54.1667	91.6667	91.6667	70.8333	62.5	75	70.8333		96.25	92.6786	93.3929	94.1071	92.5	92.5	92.8571	92.5		42.3507	44.0942	48.9788	83.0343	33.2197	16.5569	48.9058	82.8595		64.7783	70.0875	70.8061	88.0266	89.9047	70.4825	70.776	87.919		92.7614	92.87	92.8989	94.5664
	89.2857	35.7143	21.4286	89.2857	60.7143	14.2857	57.1429	32.1429		87.5	50	25	70.8333	66.6667	87.5	70.8333	75		97.5	84.1071	88.75	99.4643	96.9643	87.3214	97.1429	87.6786		41.5704	56.4886	40.8411	85.1989	9.99242	66.1008	63.342	36.4656		67.3511	61.7977	56.1657	84.1876	91.3553	56.8818	63.06	49.0831		88.5448	95.983	88.5738	99.8354
	17.8571	67.8571	89.2857	92.8571	53.5714	42.8571	32.1429	3.57143		20.8333	79.1667	87.5	75	75	66.6667	58.3333	95.8333		68.0357	70.8929	80	75	67.1429	69.1071	68.2143	71.25		44.2513	43.3264	85.4526	44.4683	7.49494	40.1928	49.104	85.7095		63.3005	71.1676	71.9306	50.302	92.8965	71.9275	66.1563	85.1256		70.4795	69.9392	75.5781	70.3306
	82.1429	10.7143	82.1429	32.1429	46.4286	3.57143	50	92.8571		83.3333	45.8333	91.6667	54.1667	54.1667	95.8333	50	8.33333		89.4643	85.3571	87.1429	85.8929	88.9286	86.7857	91.7857	88.5714		34.7704	56.0601	51.187	71.4693	19.8046	76.1215	22.5762	68.011		73.702	57.3874	63.2277	83.9444	84.2472	60.4532	50.5814	82.1017		87.8332	88.1443	87.7901	88.9899
	17.8571	39.2857	71.4286	3.57143	85.7143	64.2857	89.2857	28.5714		20.8333	29.1667	66.6667	29.1667	37.5	41.6667	33.3333	66.6667		68.5714	68.5714	67.5	71.9643	68.5714	71.25	72.6786	63.0357		48.7255	64.5763	50.8106	61.7762	40.1531	44.1383	7.40541	82.4146		53.6995	51.4291	58.6349	67.8142	66.0683	53.2745	38.7739	83.1854		68.5693	69.0763	68.6637	68.7419
	89.2857	21.4286	96.4286	64.2857	50	14.2857	57.1429	7.14286		100	58.3333	100	91.6667	79.1667	95.8333	79.1667	95.8333		92.8571	80.8929	92.8571	95.7143	80.7143	79.6429	87.3214	78.2143		30.4947	62.534	57.2672	89.8517	19.6497	55.6736	21.9111	62.618		73.8337	61.5287	61.491	70.851	59.4936	45.5413	46.6902	80.059		85.1372	85.9776	85.311	89.6156
	100	0	85.7143	35.7143	67.8571	14.2857	60.7143	35.7143		100	33.3333	100	58.3333	66.6667	83.3333	66.6667	75		91.9643	75.7143	94.6429	77.8571	88.9286	78.5714	83.3929	79.6429		21.6737	59.4959	49.5741	81.8657	9.59191	65.7577	23.9324	88.1086		87.1448	70.9944	74.4453	96.2006	93.0944	69.7579	61.4686	93.5434		76.0606	85.2806	76.3845	91.0782
	75	53.5714	60.7143	25	46.4286	42.8571	71.4286	25		70.8333	45.8333	70.8333	45.8333	62.5	62.5	58.3333	75		55.7143	56.7857	54.4643	56.9643	55.8929	55	56.7857	56.9643		47.1476	65.8363	57.4755	79.5373	6.85326	58.4931	13.969	70.6879		62.56	55.6504	60.6224	76.7878	94.2296	50.654	48.4092	69.6009		55.9603	55.8646	55.84	55.8422
	82.1429	7.14286	85.7143	39.2857	64.2857	35.7143	78.5714	7.14286		87.5	41.6667	91.6667	62.5	66.6667	75	50	91.6667		80.7143	74.2857	78.3929	76.25	77.3214	76.0714	74.4643	77.5		33.2308	58.7736	43.0653	83.6775	9.51869	65.019	22.8849	83.8302		76.3416	63.0753	64.0591	88.6106	92.1464	60.4171	54.9932	89.8257		75.6072	76.4176	75.1852	79.1596
	71.4286	50	92.8571	89.2857	35.7143	10.7143	46.4286	3.57143		79.1667	91.6667	95.8333	79.1667	100	100	87.5	100		88.75	88.5714	95.8929	93.9286	83.3929	85.5357	86.4286	83.9286		23.8443	33.931	52.0053	90.7927	8.35317	36.2754	63.9372	90.8611		82.761	86.5128	88.7615	96.8728	96.4329	86.6826	92.4972	96.9342		84.8245	86.2221	89.2509	95.5001
	96.4286	46.4286	67.8571	14.2857	35.7143	21.4286	82.1429	35.7143		100	66.6667	75	45.8333	58.3333	83.3333	45.8333	66.6667		96.4286	78.75	80	85.3571	83.5714	76.0714	93.2143	76.6071		42.7913	53.168	42.7913	84.3035	12.0186	79.4214	10.8383	74.6676		65.2757	62.8641	62.5313	90.8908	87.7513	53.4872	44.7838	85.8519		80.8352	82.0781	81.7431	88.407
	96.4286	35.7143	71.4286	57.1429	67.8571	21.4286	35.7143	14.2857		100	66.6667	79.1667	75	66.6667	79.1667	79.1667	95.8333		58.5714	52.3214	56.6071	52.3214	53.5714	54.1071	55.8929	54.1071		41.8441	49.4401	53.2832	88.0284	19.1146	25.8126	36.9933	85.4838		61.0947	64.872	64.8798	88.9043	85.1905	59.4571	56.9532	82.8934		54.146	54.6571	54.6787	56.4984
	71.4286	39.2857	96.4286	85.7143	21.4286	0	60.7143	25		79.1667	79.1667	100	83.3333	83.3333	100	79.1667	87.5		80.5357	73.3929	94.4643	86.25	74.4643	84.8214	76.0714	73.5714		9.47688	36.377	65.0491	91.1035	9.60912	43.4255	58.8221	86.1368		95.9241	89.8104	92.1491	95.8533	95.1809	88.6489	87.2754	98.041		77.2395	77.552	81.206	85.4557
	85.7143	53.5714	96.4286	14.2857	46.4286	21.4286	71.4286	10.7143		95.8333	79.1667	100	50	70.8333	83.3333	66.6667	95.8333		93.5714	88.3929	98.5714	86.9643	83.75	86.0714	89.2857	86.25		46.1322	56.1485	50.0788	77.3306	19.3471	65.8832	13.4132	71.6663		59.498	56.6732	60.3978	79.5594	81.3217	53.3505	44.7699	76.4535		86.8383	88.7467	88.3283	92.2725
	96.4286	71.4286	82.1429	57.1429	42.8571	17.8571	32.1429	0		95.8333	91.6667	95.8333	91.6667	100	95.8333	95.8333	100		77.5	77.6786	72.5	72.5	70.5357	68.75	75.1786	85		25.3085	41.4242	46.2042	87.6809	16.5417	78.2259	22.5976	82.0169		66.9293	60.7898	61.2537	92.3359	76.4456	49.345	43.4758	67.1185		74.9679	75.0653	75.0738	75.0152
	25	82.1429	46.4286	57.1429	100	0	67.8571	21.4286		25	50	41.6667	37.5	33.3333	100	54.1667	91.6667		68.0357	82.3214	73.9286	71.0714	89.2857	79.6429	75.5357	74.4643		39.1924	71.8887	41.5601	73.5319	9.68102	73.6499	32.7117	57.7843		66.0742	48.4443	52.851	74.9037	90.436	47.8572	50.4672	53.6248		76.154	80.5234	75.5241	76.9789
	71.4286	7.14286	96.4286	89.2857	42.8571	14.2857	53.5714	25		83.3333	41.6667	95.8333	79.1667	79.1667	87.5	83.3333	83.3333		76.4286	75.5357	90.7143	84.6429	72.8571	76.7857	77.5	72.6786		19.4585	43.795	50.7738	87.7119	4.78875	48.3486	53.2329	91.8906		88.3762	85.9954	84.3316	90.7959	95.8988	85.4657	87.2992	95.5902		74.6519	78.0574	75.8734	84.6296
	71.4286	3.57143	92.8571	14.2857	53.5714	42.8571	92.8571	28.5714		83.3333	33.3333	91.6667	37.5	62.5	62.5	41.6667	70.8333		88.2143	80	89.6429	77.5	83.3929	76.6071	90.8929	77.3214		43.3623	62.1257	39.3613	77.0587	10.0884	78.4546	11.5318	78.0171		64.3535	55.1987	57.0323	80.9073	89.2505	48.2302	43.8022	80.6395		80.9905	84.2521	77.4487	86.7495
	46.4286	17.8571	82.1429	50	100	0	75	28.5714		54.1667	54.1667	79.1667	50	33.3333	100	45.8333	83.3333		56.25	56.9643	56.6071	56.0714	58.0357	56.4286	58.3929	58.0357		47.8059	71.2127	39.5047	76.874	10.6002	71.1997	13.9699	68.8329		60.6059	51.9401	55.0193	77.4735	89.2722	48.0502	45.1732	77.5128		56.7342	57.2718	56.8217	57.2846
	85.7143	10.7143	96.4286	21.4286	57.1429	28.5714	75	25		95.8333	41.6667	100	45.8333	66.6667	75	62.5	79.1667		93.75	80.1786	94.6429	78.9286	94.2857	79.1071	93.5714	79.1071		32.4536	60.6986	44.5769	85.4946	7.70647	68.7094	17.3242	83.0362		76.5172	64.3731	66.4001	91.4312	93.4145	60.5001	51.5546	90.1131		79.3903	89.0991	79.1948	94.577
	67.8571	17.8571	82.1429	57.1429	50	17.8571	96.4286	10.7143		79.1667	54.1667	79.1667	66.6667	75	87.5	37.5	95.8333		73.75	80.7143	80	76.7857	77.3214	77.3214	89.8214	78.9286		21.1451	56.4833	37.1292	79.962	23.5863	80.4444	25.149	76.1007		82.6346	59.3665	57.0617	78.403	79.9865	48.141	53.9975	78.9955		77.5287	79.6053	78.4019	81.4737
	92.8571	0	71.4286	39.2857	46.4286	25	89.2857	35.7143		91.6667	33.3333	83.3333	54.1667	70.8333	79.1667	45.8333	66.6667		83.0357	75	74.4643	68.2143	69.8214	70.8929	81.4286	71.0714		36.4492	52.0887	48.3167	76.2075	21.7556	67.1291	25.8892	72.164		69.3678	61.1226	61.574	82.876	80.5976	55.6195	53.6119	74.944		71.4383	74.033	70.6072	80.7995
	75	10.7143	100	10.7143	71.4286	57.1429	53.5714	21.4286		87.5	37.5	100	37.5	66.6667	50	45.8333	75		82.1429	80.1786	79.1071	79.2857	79.8214	79.4643	77.8571	80.7143		37.6548	56.9632	39.8567	81.2718	13.9889	73.1779	6.69232	90.3944		70.7964	43.0844	56.5119	76.5532	78.9815	59.3429	39.3598	86.9121		77.5783	79.0064	77.3785	81.8062
	67.8571	25	14.2857	100	60.7143	3.57143	85.7143	42.8571		62.5	29.1667	16.6667	66.6667	62.5	95.8333	50	66.6667		80.7143	73.2143	76.25	84.2857	80.5357	76.6071	81.0714	78.75		18.733	66.7683	42.4622	68.747	25.1514	85.6596	42.0101	50.4683		71.0713	59.4669	59.0331	85.0411	76.3263	41.5478	41.9	54.4811		78.837	79.4409	78.2949	79.5575
	78.5714	60.7143	32.1429	82.1429	28.5714	28.5714	50	39.2857		75	66.6667	37.5	66.6667	66.6667	70.8333	75	66.6667		66.4286	70.3571	76.0714	77.3214	71.7857	70.7143	71.9643	71.4286		29.2954	50.6851	59.9283	72.918	30.659	59.9213	40.1186	56.4743		69.1403	59.253	60.1802	76.2394	64.7615	55.0175	53.9244	41.526		71.3964	73.5104	72.5131	68.1703
	100	3.57143	71.4286	71.4286	60.7143	17.8571	53.5714	21.4286		100	37.5	83.3333	83.3333	75	87.5	75	83.3333		74.1071	66.0714	66.7857	71.6071	66.7857	67.3214	61.6071	66.4286		17.5207	57.1205	47.58	84.3251	5.93456	54.6882	43.0583	89.7727		91.0627	78.5259	77.6619	89.5382	95.8888	80.0712	80.2563	93.5459		66.3248	67.1726	65.1923	71.153
	92.8571	25	78.5714	28.5714	64.2857	21.4286	64.2857	25		100	54.1667	83.3333	58.3333	54.1667	83.3333	62.5	79.1667		95	70.7143	80.7143	72.5	71.25	69.4643	83.5714	69.6429		21.2314	66.7305	44.1886	80.9185	10.4966	74.9475	19.806	81.681		83.0124	59.6151	66.1287	86.2755	89.5816	57.1402	47.2571	85.2177		69.4986	77.9127	72.0582	84.5045
	64.2857	78.5714	17.8571	71.4286	92.8571	17.8571	46.4286	10.7143		58.3333	62.5	20.8333	54.1667	41.6667	91.6667	79.1667	91.6667		69.4643	75.3571	70.5357	77.8571	81.6071	74.4643	75	72.5		44.2883	61.0137	67.5267	61.4452	24.9118	64.2303	35.8097	40.7744		59.8214	52.0633	55.9461	60.2791	76.1046	50.9146	47.2663	42.3417		74.8821	75.7075	75.229	75.4304
[truncated: 4 more columns]

[truncated: 3 more sheets: SupFigure5, SupFigure6, SupFIgure7]
